# Supplementary material for: 4-Chloro-N-cyclo­hexyl­benzene­sulfonamide
Source: Acta Crystallogr Sect E Struct Rep Online. 2012 Jan 21;68(Pt 2):o468. doi: 10.1107/S1600536812001870 (PMC3275220; doi:10.1107/S1600536812001870)
Supplement: Supplementary file 1 [file e-68-0o468-sup1.cif]

##############################################################################
#                                                                            #
# This CIF contains the data in a paper accepted for publication in          #
# Acta Crystallographica Section E. It conforms to the requirements of       #
# Notes for Authors for Acta Crystallographica Section E, and has been       #
# peer reviewed under the auspices of the IUCr Commission on Journals.       #
#                                                                            #
# Full details of the Crystallographic Information File format               #
# are given in the paper "The Crystallographic Information File (CIF):       #
# a New Standard Archive File for Crystallography" by S. R. Hall, F. H.      #
# Allen and I. D. Brown [Acta Cryst. (1991), A47, 655-685].                  #
#                                                                            #
# The current version of the core CIF dictionary is obtainable from          #
# ftp://ftp.iucr.org/pub/cif_core.dic.                                       #
#                                                                            #
# Software is freely available for graphical display of the structure(s)     #
# in this CIF. For information consult the CIF software page                 #
# http://www.iucr.org/resources/cif/software.                                #
#                                                                            #
# This file may be used for bona fide research purposes within the           #
# scientific community so long as proper attribution is given to the journal # 
# article from which it was obtained.                                        #
#                                                                            #
##############################################################################
data_global
_audit_creation_method     'PLATON <TABLE ACC> option'
_journal_date_recd_electronic     2012-01-13
_journal_date_accepted     2012-01-16
_journal_name_full     'Acta Crystallographica, Section E'
_journal_year     2012
_journal_volume     68
_journal_issue      2
_journal_page_first     o468
_journal_page_last     o468
_journal_paper_category     QO
_journal_paper_doi     10.1107/S1600536812001870
_journal_coeditor_code     HG5164
_publ_contact_author_name
;
Mehmet Akkurt
;
_publ_contact_author_address
; Department of Physics
  Faculty of Sciences
  Erciyes University
  38039 Kayseri
  Turkey
;
_publ_contact_author_email     'akkurt@erciyes.edu.tr, iukhan@gcu.edu.pk'
_publ_contact_author_fax     '+90-352-4374933'
_publ_contact_author_phone     '+90-352-4374901 extra 33106'
_publ_section_title
;
4-Chloro-<i>N</i>-cyclohexylbenzenesulfonamide
;
loop_
    _publ_author_name
    _publ_author_footnote
    _publ_author_address
    'Shahzad Sharif' .
;
Materials Chemistry Laboratory,
Department of Chemistry,
Government College University,
Lahore 54000,
Pakistan
;
    'Shumaila Younas Mughal' .
;
Materials Chemistry Laboratory,
Department of Chemistry,
Government College University,
Lahore 54000,
Pakistan
;
    'Islam Ullah Khan' .
;
Materials Chemistry Laboratory,
Department of Chemistry,
Government College University,
Lahore 54000,
Pakistan
;
    'Mehmet Akkurt' .
;
Department of Physics,
Faculty of Sciences,
Erciyes University,
38039 Kayseri,
Turkey
;
    'Muneeb Hayat Khan' .
;
Materials Chemistry Laboratory,
Department of Chemistry,
Government College University,
Lahore 54000,
Pakistan
and
Pakistan and Punjab Forensic Science Agency,
Thokar Niaz Baig,
Lahore
Pakistan
;
data_I
_chemical_name_systematic
;
4-Chloro-<i>N</i>-cyclohexylbenzenesulfonamide
;
_chemical_name_common     ?
_chemical_formula_moiety     'C12 H16 Cl N O2 S'
_chemical_formula_sum     'C12 H16 Cl N O2 S'
_chemical_formula_structural     ?
_chemical_formula_iupac     'C12 H16 Cl N O2 S'
_chemical_formula_weight     273.78
_chemical_melting_point     ?
_symmetry_cell_setting     monoclinic
_symmetry_space_group_name_H-M     'P 21/c'
_symmetry_space_group_name_Hall     '-P 2ybc'
loop_
    _symmetry_equiv_pos_site_id
    _symmetry_equiv_pos_as_xyz
    1 x,y,z
    2 -x,1/2+y,1/2-z
    3 -x,-y,-z
    4 x,1/2-y,1/2+z
_cell_length_a     11.1226(5)
_cell_length_b     6.2490(2)
_cell_length_c     19.8635(9)
_cell_angle_alpha     90
_cell_angle_beta     96.505(2)
_cell_angle_gamma     90
_cell_volume     1371.73(10)
_cell_formula_units_Z     4
_cell_measurement_reflns_used     3062
_cell_measurement_theta_min     2.61
_cell_measurement_theta_max     21.60
_cell_measurement_temperature     296(2)
_cell_special_details
;
;
_exptl_crystal_description     'Needle'
_exptl_crystal_colour     'Light brown'
_exptl_crystal_size_max     0.29
_exptl_crystal_size_mid     0.15
_exptl_crystal_size_min     0.11
_exptl_crystal_size_rad     ?
_exptl_crystal_density_diffrn     1.326
_exptl_crystal_density_meas     ?
_exptl_crystal_density_method     'Not Measured'
_exptl_crystal_F_000     576
_exptl_absorpt_coefficient_mu     0.421
_exptl_absorpt_correction_type     none
_exptl_absorpt_process_details     ?
_exptl_absorpt_correction_T_min     ?
_exptl_absorpt_correction_T_max     ?
_exptl_special_details
;
;
_diffrn_ambient_temperature     296(2)
_diffrn_radiation_type     'MoK\a'
_diffrn_radiation_wavelength     0.71069
_diffrn_radiation_source     'sealed tube'
_diffrn_radiation_monochromator     'graphite'
_diffrn_measurement_device_type     'Bruker APEXII CCD'
_diffrn_measurement_method     '\f and \w scans'
_diffrn_detector_area_resol_mean     ?
_diffrn_reflns_number     12714
_diffrn_reflns_av_R_equivalents     0.0295
_diffrn_reflns_av_sigmaI/netI     0.0377
_diffrn_reflns_theta_min     3.42
_diffrn_reflns_theta_max     28.27
_diffrn_reflns_theta_full     28.27
_diffrn_measured_fraction_theta_max     0.990
_diffrn_measured_fraction_theta_full     0.990
_diffrn_reflns_limit_h_min     -14
_diffrn_reflns_limit_h_max     14
_diffrn_reflns_limit_k_min     -6
_diffrn_reflns_limit_k_max     8
_diffrn_reflns_limit_l_min     -26
_diffrn_reflns_limit_l_max     26
_diffrn_reflns_reduction_process
;
;
_diffrn_standards_number     0
_diffrn_standards_interval_count     ?
_diffrn_standards_decay_%     ?
_refine_special_details
;
Refinement on <i>F</i>^2^ for ALL reflections except those flagged by the user
for potential systematic errors. Weighted <i>R</i>-factors <i>wR</i> and all
goodnesses of fit <i>S</i> are based on <i>F</i>^2^, conventional
<i>R</i>-factors <i>R</i> are based on <i>F</i>, with <i>F</i> set to zero for
negative <i>F</i>^2^. The observed criterion of <i>F</i>^2^ > \s(<i>F</i>^2^)
is used only for calculating -<i>R</i>-factor-obs <i>etc</i>. and is not
relevant to the choice of reflections for refinement. <i>R</i>-factors based
on <i>F</i>^2^ are statistically about twice as large as those based on
<i>F</i>, and <i>R</i>-factors based on ALL data will be even larger.
;
_reflns_number_total     3365
_reflns_number_gt     2075
_reflns_threshold_expression     I>2\s(I)
_refine_ls_structure_factor_coef     Fsqd
_refine_ls_matrix_type     full
_refine_ls_R_factor_all     0.0931
_refine_ls_R_factor_gt     0.0525
_refine_ls_wR_factor_gt     0.1257
_refine_ls_wR_factor_ref     0.1497
_refine_ls_goodness_of_fit_ref     1.034
_refine_ls_restrained_S_all     1.034
_refine_ls_number_reflns     3365
_refine_ls_number_parameters     157
_refine_ls_number_restraints     1
_refine_ls_number_constraints     ?
_refine_ls_hydrogen_treatment     mixed
_refine_ls_weighting_scheme     calc
_refine_ls_weighting_details
         'calc w=1/[\s^2^(Fo^2^)+(0.0613P)^2^+0.5260P] where P=(Fo^2^+2Fc^2^)/3'
_atom_sites_solution_hydrogens     geom
_atom_sites_solution_primary     direct
_atom_sites_solution_secondary     difmap
_refine_ls_shift/su_max     0.000
_refine_ls_shift/su_mean     0.000
_refine_diff_density_max     0.394
_refine_diff_density_min     -0.245
_refine_ls_extinction_method     'none'
_refine_ls_abs_structure_details     ?
_refine_ls_abs_structure_Flack     .
loop_
    _atom_type_symbol
    _atom_type_description
    _atom_type_scat_dispersion_real
    _atom_type_scat_dispersion_imag
    _atom_type_scat_source
    C C 0.0033 0.0016 ' International Tables Vol C Tables 4.2.6.8 and 6.1.1.4'
    H H 0.0000 0.0000 ' International Tables Vol C Tables 4.2.6.8 and 6.1.1.4'
    Cl Cl 0.1484 0.1585 ' International Tables Vol C Tables 4.2.6.8 and 6.1.1.4'
    N N 0.0061 0.0033 ' International Tables Vol C Tables 4.2.6.8 and 6.1.1.4'
    O O 0.0106 0.0060 ' International Tables Vol C Tables 4.2.6.8 and 6.1.1.4'
    S S 0.1246 0.1234 ' International Tables Vol C Tables 4.2.6.8 and 6.1.1.4'
_computing_data_collection     'APEX2 (Bruker, 2007)'
_computing_cell_refinement     'SAINT (Bruker, 2007)'
_computing_data_reduction     'SAINT (Bruker, 2007)'
_computing_structure_solution     'SIR97 (Altomare <i>et al.</i>, 1999)'
_computing_structure_refinement     'SHELXL97 (Sheldrick, 2008)'
_computing_molecular_graphics     '<i>ORTEP-3</i> for Windows (Farrugia, 1997)'
_computing_publication_material
                  '<i>WinGX</i> (Farrugia, 1999) and <i>PLATON</i> (Spek, 2009)'
loop_
    _atom_site_type_symbol
    _atom_site_label
    _atom_site_fract_x
    _atom_site_fract_y
    _atom_site_fract_z
    _atom_site_U_iso_or_equiv
    _atom_site_thermal_displace_type
    _atom_site_calc_flag
    _atom_site_refinement_flags
    _atom_site_occupancy
    _atom_site_disorder_assembly
    _atom_site_disorder_group
    Cl Cl1 0.97047(9) 0.63719(19) 0.09885(6) 0.1159(5) Uani d . 1.000 . .
    S S1 0.67445(5) 0.02579(10) 0.26455(3) 0.0538(2) Uani d . 1.000 . .
    O O1 0.57744(18) -0.0412(3) 0.21563(11) 0.0788(8) Uani d . 1.000 . .
    O O2 0.75531(17) -0.1301(3) 0.29647(11) 0.0710(7) Uani d . 1.000 . .
    N N1 0.61305(18) 0.1518(3) 0.32146(11) 0.0527(7) Uani d D 1.000 . .
    C C1 0.7127(2) 0.3981(4) 0.19816(13) 0.0581(9) Uani d . 1.000 . .
    C C2 0.7777(3) 0.5312(4) 0.16141(14) 0.0650(9) Uani d . 1.000 . .
    C C3 0.8901(3) 0.4698(5) 0.14686(14) 0.0654(10) Uani d . 1.000 . .
    C C4 0.9396(2) 0.2788(5) 0.16961(16) 0.0733(11) Uani d . 1.000 . .
    C C5 0.8750(2) 0.1454(4) 0.20712(14) 0.0606(9) Uani d . 1.000 . .
    C C6 0.7611(2) 0.2037(4) 0.22098(12) 0.0465(7) Uani d . 1.000 . .
    C C7 0.6789(2) 0.2145(4) 0.38711(12) 0.0541(8) Uani d . 1.000 . .
    C C8 0.7329(3) 0.4325(5) 0.38666(16) 0.0829(11) Uani d . 1.000 . .
    C C9 0.7924(4) 0.4979(7) 0.45609(18) 0.1069(17) Uani d . 1.000 . .
    C C10 0.7084(4) 0.4802(9) 0.5084(2) 0.117(2) Uani d . 1.000 . .
    C C11 0.6528(5) 0.2674(10) 0.50951(18) 0.135(2) Uani d . 1.000 . .
    C C12 0.5920(4) 0.1970(7) 0.44002(17) 0.1033(16) Uani d . 1.000 . .
    H H1 0.63600 0.43810 0.20780 0.0700 Uiso c R 1.000 . .
    H H1N 0.555(3) 0.234(6) 0.3060(19) 0.1390 Uiso d D 1.000 . .
    H H2 0.74580 0.66260 0.14640 0.0780 Uiso c R 1.000 . .
    H H4 1.01630 0.23970 0.15970 0.0880 Uiso c R 1.000 . .
    H H5 0.90830 0.01600 0.22310 0.0730 Uiso c R 1.000 . .
    H H7 0.74450 0.11150 0.39850 0.0650 Uiso c R 1.000 . .
    H H8A 0.67010 0.53500 0.37150 0.0990 Uiso c R 1.000 . .
    H H8B 0.79270 0.43550 0.35470 0.0990 Uiso c R 1.000 . .
    H H9A 0.86230 0.40740 0.46850 0.1280 Uiso c R 1.000 . .
    H H9B 0.82060 0.64450 0.45420 0.1280 Uiso c R 1.000 . .
    H H10A 0.75200 0.51000 0.55240 0.1410 Uiso c R 1.000 . .
    H H10B 0.64520 0.58700 0.49970 0.1410 Uiso c R 1.000 . .
    H H11A 0.59300 0.26840 0.54140 0.1620 Uiso c R 1.000 . .
    H H11B 0.71460 0.16380 0.52540 0.1620 Uiso c R 1.000 . .
    H H12A 0.56470 0.05020 0.44260 0.1240 Uiso c R 1.000 . .
    H H12B 0.52180 0.28630 0.42710 0.1240 Uiso c R 1.000 . .
loop_
    _atom_site_aniso_label
    _atom_site_aniso_U_11
    _atom_site_aniso_U_22
    _atom_site_aniso_U_33
    _atom_site_aniso_U_12
    _atom_site_aniso_U_13
    _atom_site_aniso_U_23
    Cl1 0.0867(7) 0.1367(9) 0.1293(9) -0.0197(6) 0.0339(6) 0.0505(7)
    S1 0.0456(4) 0.0438(3) 0.0725(4) -0.0069(3) 0.0087(3) -0.0065(3)
    O1 0.0634(12) 0.0815(13) 0.0904(14) -0.0310(10) 0.0034(11) -0.0211(11)
    O2 0.0691(12) 0.0436(9) 0.1030(15) 0.0083(9) 0.0210(11) 0.0082(9)
    N1 0.0393(11) 0.0562(12) 0.0629(13) 0.0041(9) 0.0071(10) 0.0035(10)
    C1 0.0540(15) 0.0589(15) 0.0637(16) 0.0058(13) 0.0169(13) 0.0006(12)
    C2 0.0704(18) 0.0594(15) 0.0664(16) 0.0034(14) 0.0132(15) 0.0056(13)
    C3 0.0553(16) 0.0765(18) 0.0646(16) -0.0132(15) 0.0076(13) 0.0050(14)
    C4 0.0398(14) 0.091(2) 0.090(2) -0.0036(15) 0.0118(15) 0.0011(18)
    C5 0.0418(14) 0.0602(15) 0.0793(18) 0.0021(12) 0.0048(13) 0.0025(13)
    C6 0.0410(12) 0.0461(12) 0.0514(13) -0.0033(10) 0.0015(10) -0.0093(10)
    C7 0.0463(14) 0.0565(14) 0.0597(15) 0.0112(12) 0.0063(12) 0.0059(12)
    C8 0.095(2) 0.082(2) 0.0727(19) -0.0204(19) 0.0134(18) -0.0077(16)
    C9 0.106(3) 0.119(3) 0.095(3) -0.014(2) 0.009(2) -0.038(2)
    C10 0.092(3) 0.178(5) 0.082(2) 0.019(3) 0.009(2) -0.049(3)
    C11 0.132(4) 0.216(6) 0.059(2) -0.014(4) 0.018(2) 0.022(3)
    C12 0.100(3) 0.141(3) 0.072(2) -0.027(2) 0.023(2) 0.021(2)
_geom_special_details
;
Bond distances, angles <i>etc</i>. have been calculated using the rounded
fractional coordinates. All su's are estimated from the variances of the
(full) variance-covariance matrix. The cell e.s.d.'s are taken into account in
the estimation of distances, angles and torsion angles
;
loop_
    _geom_bond_atom_site_label_1
    _geom_bond_atom_site_label_2
    _geom_bond_site_symmetry_1
    _geom_bond_site_symmetry_2
    _geom_bond_distance
    _geom_bond_publ_flag
    Cl1 C3 . . 1.731(4) no
    S1 O1 . . 1.431(2) no
    S1 O2 . . 1.425(2) no
    S1 N1 . . 1.594(2) no
    S1 C6 . . 1.762(3) no
    N1 C7 . . 1.475(3) no
    N1 H1N . . 0.85(4) no
    C1 C2 . . 1.366(4) no
    C1 C6 . . 1.384(4) no
    C2 C3 . . 1.370(5) no
    C3 C4 . . 1.370(4) no
    C4 C5 . . 1.374(4) no
    C5 C6 . . 1.376(3) no
    C7 C12 . . 1.510(5) no
    C7 C8 . . 1.489(4) no
    C8 C9 . . 1.517(5) no
    C9 C10 . . 1.478(6) no
    C10 C11 . . 1.468(8) no
    C11 C12 . . 1.531(6) no
    C1 H1 . . 0.9300 no
    C2 H2 . . 0.9300 no
    C4 H4 . . 0.9300 no
    C5 H5 . . 0.9300 no
    C7 H7 . . 0.9800 no
    C8 H8A . . 0.9700 no
    C8 H8B . . 0.9700 no
    C9 H9A . . 0.9700 no
    C9 H9B . . 0.9700 no
    C10 H10A . . 0.9700 no
    C10 H10B . . 0.9700 no
    C11 H11A . . 0.9700 no
    C11 H11B . . 0.9700 no
    C12 H12A . . 0.9700 no
    C12 H12B . . 0.9700 no
loop_
    _geom_angle_atom_site_label_1
    _geom_angle_atom_site_label_2
    _geom_angle_atom_site_label_3
    _geom_angle_site_symmetry_1
    _geom_angle_site_symmetry_2
    _geom_angle_site_symmetry_3
    _geom_angle
    _geom_angle_publ_flag
    O1 S1 O2 . . . 119.45(12) no
    O1 S1 N1 . . . 106.00(12) no
    O1 S1 C6 . . . 105.28(12) no
    O2 S1 N1 . . . 108.77(12) no
    O2 S1 C6 . . . 107.29(11) no
    N1 S1 C6 . . . 109.82(11) no
    S1 N1 C7 . . . 123.29(16) no
    S1 N1 H1N . . . 114(3) no
    C7 N1 H1N . . . 116(3) no
    C2 C1 C6 . . . 120.0(2) no
    C1 C2 C3 . . . 119.6(3) no
    Cl1 C3 C2 . . . 119.2(2) no
    C2 C3 C4 . . . 121.1(3) no
    Cl1 C3 C4 . . . 119.7(2) no
    C3 C4 C5 . . . 119.5(2) no
    C4 C5 C6 . . . 119.9(2) no
    S1 C6 C1 . . . 120.05(17) no
    S1 C6 C5 . . . 119.92(19) no
    C1 C6 C5 . . . 120.0(2) no
    N1 C7 C8 . . . 113.5(2) no
    C8 C7 C12 . . . 111.2(3) no
    N1 C7 C12 . . . 107.7(2) no
    C7 C8 C9 . . . 112.1(3) no
    C8 C9 C10 . . . 111.9(4) no
    C9 C10 C11 . . . 112.3(4) no
    C10 C11 C12 . . . 113.0(4) no
    C7 C12 C11 . . . 110.8(4) no
    C2 C1 H1 . . . 120.00 no
    C6 C1 H1 . . . 120.00 no
    C1 C2 H2 . . . 120.00 no
    C3 C2 H2 . . . 120.00 no
    C3 C4 H4 . . . 120.00 no
    C5 C4 H4 . . . 120.00 no
    C4 C5 H5 . . . 120.00 no
    C6 C5 H5 . . . 120.00 no
    N1 C7 H7 . . . 108.00 no
    C8 C7 H7 . . . 108.00 no
    C12 C7 H7 . . . 108.00 no
    C7 C8 H8A . . . 109.00 no
    C7 C8 H8B . . . 109.00 no
    C9 C8 H8A . . . 109.00 no
    C9 C8 H8B . . . 109.00 no
    H8A C8 H8B . . . 108.00 no
    C8 C9 H9A . . . 109.00 no
    C8 C9 H9B . . . 109.00 no
    C10 C9 H9A . . . 109.00 no
    C10 C9 H9B . . . 109.00 no
    H9A C9 H9B . . . 108.00 no
    C9 C10 H10A . . . 109.00 no
    C9 C10 H10B . . . 109.00 no
    C11 C10 H10A . . . 109.00 no
    C11 C10 H10B . . . 109.00 no
    H10A C10 H10B . . . 108.00 no
    C10 C11 H11A . . . 109.00 no
    C10 C11 H11B . . . 109.00 no
    C12 C11 H11A . . . 109.00 no
    C12 C11 H11B . . . 109.00 no
    H11A C11 H11B . . . 108.00 no
    C7 C12 H12A . . . 110.00 no
    C7 C12 H12B . . . 109.00 no
    C11 C12 H12A . . . 109.00 no
    C11 C12 H12B . . . 109.00 no
    H12A C12 H12B . . . 108.00 no
loop_
    _geom_torsion_atom_site_label_1
    _geom_torsion_atom_site_label_2
    _geom_torsion_atom_site_label_3
    _geom_torsion_atom_site_label_4
    _geom_torsion_site_symmetry_1
    _geom_torsion_site_symmetry_2
    _geom_torsion_site_symmetry_3
    _geom_torsion_site_symmetry_4
    _geom_torsion
    _geom_torsion_publ_flag
    O1 S1 N1 C7 . . . . 168.78(18) no
    O2 S1 N1 C7 . . . . 39.2(2) no
    C6 S1 N1 C7 . . . . -78.0(2) no
    N1 S1 C6 C5 . . . . 135.6(2) no
    O2 S1 C6 C1 . . . . -165.3(2) no
    N1 S1 C6 C1 . . . . -47.2(2) no
    O1 S1 C6 C1 . . . . 66.5(2) no
    O2 S1 C6 C5 . . . . 17.5(2) no
    O1 S1 C6 C5 . . . . -110.7(2) no
    S1 N1 C7 C12 . . . . -144.8(2) no
    S1 N1 C7 C8 . . . . 91.8(2) no
    C6 C1 C2 C3 . . . . 0.7(4) no
    C2 C1 C6 S1 . . . . -176.7(2) no
    C2 C1 C6 C5 . . . . 0.5(4) no
    C1 C2 C3 C4 . . . . -1.3(4) no
    C1 C2 C3 Cl1 . . . . 178.7(2) no
    Cl1 C3 C4 C5 . . . . -179.3(2) no
    C2 C3 C4 C5 . . . . 0.6(5) no
    C3 C4 C5 C6 . . . . 0.6(4) no
    C4 C5 C6 S1 . . . . 176.1(2) no
    C4 C5 C6 C1 . . . . -1.1(4) no
    N1 C7 C8 C9 . . . . 176.1(3) no
    C12 C7 C8 C9 . . . . 54.6(4) no
    N1 C7 C12 C11 . . . . -178.0(3) no
    C8 C7 C12 C11 . . . . -53.2(4) no
    C7 C8 C9 C10 . . . . -54.4(4) no
    C8 C9 C10 C11 . . . . 53.3(5) no
    C9 C10 C11 C12 . . . . -53.2(6) no
    C10 C11 C12 C7 . . . . 53.0(5) no
loop_
    _geom_hbond_atom_site_label_D
    _geom_hbond_atom_site_label_H
    _geom_hbond_atom_site_label_A
    _geom_hbond_site_symmetry_A
    _geom_hbond_distance_DH
    _geom_hbond_distance_HA
    _geom_hbond_distance_DA
    _geom_hbond_angle_DHA
    _geom_hbond_publ_flag
    N1 H1N O1 2_655 0.85(4) 2.05(4) 2.891(4) 170(3) yes
_iucr_refine_instructions_details
;
TITL SS-1 in P2(1)/c
CELL  0.71073  11.1226   6.2490  19.8635   90.000   96.505   90.000
ZERR     4.00   0.0005   0.0002   0.0009    0.000    0.002    0.000
LATT   1
SYMM  - X, 1/2 + Y, 1/2 - Z
SFAC  C    H    N    O    S    CL
UNIT  48   64   4    8    4    4
MERG   2
OMIT   -4.00 180.00
OMIT   0 0 2
OMIT   1 0 0
DFIX     0.860   0.020 N1 H1N
FMAP   2
PLAN   5
SIZE     0.12   0.15   0.24
ACTA
LIST   4
L.S.   13
WGHT    0.061300    0.526000
FVAR       0.22233
C1    1    0.712694    0.398104    0.198156    11.00000    0.05400    0.05892 =
         0.06370    0.00056    0.01689    0.00577
AFIX  43
H1    2    0.635962    0.438095    0.207822    11.00000   -1.20000
AFIX   0
C2    1    0.777697    0.531239    0.161414    11.00000    0.07037    0.05939 =
         0.06645    0.00563    0.01316    0.00341
AFIX  43
H2    2    0.745840    0.662644    0.146395    11.00000   -1.20000
AFIX   0
C3    1    0.890071    0.469822    0.146864    11.00000    0.05533    0.07651 =
         0.06458    0.00505    0.00758   -0.01325
C4    1    0.939587    0.278781    0.169609    11.00000    0.03983    0.09054 =
         0.09027    0.00115    0.01180   -0.00359
AFIX  43
H4    2    1.016334    0.239687    0.159728    11.00000   -1.20000
AFIX   0
C5    1    0.875048    0.145387    0.207118    11.00000    0.04180    0.06025 =
         0.07930    0.00253    0.00482    0.00210
AFIX  43
H5    2    0.908270    0.015969    0.223109    11.00000   -1.20000
AFIX   0
C6    1    0.761092    0.203703    0.220984    11.00000    0.04098    0.04612 =
         0.05143   -0.00930    0.00147   -0.00328
C7    1    0.678868    0.214492    0.387107    11.00000    0.04626    0.05645 =
         0.05974    0.00591    0.00631    0.01124
AFIX  13
H7    2    0.744502    0.111535    0.398451    11.00000   -1.20000
AFIX   0
C8    1    0.732911    0.432476    0.386657    11.00000    0.09464    0.08196 =
         0.07272   -0.00774    0.01338   -0.02042
AFIX  23
H8A   2    0.670111    0.534964    0.371524    11.00000   -1.20000
H8B   2    0.792684    0.435497    0.354703    11.00000   -1.20000
AFIX   0
C9    1    0.792441    0.497877    0.456085    11.00000    0.10607    0.11872 =
         0.09541   -0.03827    0.00950   -0.01448
AFIX  23
H9A   2    0.862284    0.407397    0.468546    11.00000   -1.20000
H9B   2    0.820569    0.644461    0.454235    11.00000   -1.20000
AFIX   0
C10   1    0.708369    0.480244    0.508351    11.00000    0.09180    0.17790 =
         0.08163   -0.04945    0.00866    0.01894
AFIX  23
H10A  2    0.752036    0.509968    0.552436    11.00000   -1.20000
H10B  2    0.645173    0.586953    0.499710    11.00000   -1.20000
AFIX   0
C11   1    0.652832    0.267359    0.509508    11.00000    0.13231    0.21643 =
         0.05865    0.02245    0.01849   -0.01450
AFIX  23
H11A  2    0.592991    0.268357    0.541434    11.00000   -1.20000
H11B  2    0.714615    0.163834    0.525360    11.00000   -1.20000
AFIX   0
C12   1    0.592033    0.197037    0.440019    11.00000    0.09973    0.14119 =
         0.07161    0.02120    0.02265   -0.02735
AFIX  23
H12A  2    0.564708    0.050154    0.442564    11.00000   -1.20000
H12B  2    0.521837    0.286254    0.427102    11.00000   -1.20000
AFIX   0
N1    3    0.613048    0.151768    0.321462    11.00000    0.03930    0.05618 =
         0.06286    0.00349    0.00712    0.00409
O1    4    0.577438   -0.041217    0.215629    11.00000    0.06338    0.08152 =
         0.09043   -0.02107    0.00345   -0.03099
O2    4    0.755314   -0.130089    0.296470    11.00000    0.06911    0.04361 =
         0.10297    0.00825    0.02096    0.00826
S1    5    0.674453    0.025792    0.264547    11.00000    0.04561    0.04377 =
         0.07248   -0.00646    0.00869   -0.00687
CL1   6    0.970470    0.637188    0.098850    11.00000    0.08669    0.13671 =
         0.12930    0.05046    0.03393   -0.01969
H1N   2    0.555022    0.233689    0.306044    11.00000   -1.20000
HKLF    4
REM  SS-1 in P2(1)/c
REM R1 =  0.0525 for   2075 Fo > 4sig(Fo)  and  0.0931 for all   3365 data
REM    157 parameters refined using      1 restraints
END
WGHT      0.0613      0.5259
REM Highest difference peak  0.394,  deepest hole -0.245,  1-sigma level  0.046
Q1    1   0.6322  0.4751  0.3995  11.00000  0.05    0.39
Q2    1   1.0050  0.5159  0.0790  11.00000  0.05    0.35
Q3    1   0.6737  0.1026  0.4344  11.00000  0.05    0.29
Q4    1   0.7258  0.1369  0.4987  11.00000  0.05    0.28
Q5    1   0.5274  0.0538  0.2084  11.00000  0.05    0.20
;
