# Supplementary material for: 4-Chloro-N-cyclo­hexyl­benzene­sulfonamide
Source: Acta Crystallogr Sect E Struct Rep Online. 2012 Jan 21;68(Pt 2):o468. doi: 10.1107/S1600536812001870 (PMC3275220; doi:10.1107/S1600536812001870)
Supplement: Supplementary file 2 [file e-68-0o468-Isup2.hkl]

# 
# h,k,l, Fc-squared, Fo-squared, sigma(Fo-squared) and status flag 
# 
data_I
_shelx_title ' SS-1 in P2(1)/c' 
_shelx_refln_list_code          4 
_shelx_F_calc_maximum      140.94 
_exptl_crystal_F_000       576.00 
_reflns_d_resolution_high  0.7502 
 
loop_ 
 _symmetry_equiv_pos_as_xyz 
 'x, y, z' 
 '-x, y+1/2, -z+1/2' 
 '-x, -y, -z' 
 'x, -y-1/2, z-1/2' 
 
_cell_length_a    11.1230 
_cell_length_b     6.2490 
_cell_length_c    19.8640 
_cell_angle_alpha  90.000 
_cell_angle_beta   96.505 
_cell_angle_gamma  90.000 
 
_shelx_F_squared_multiplier     1.000 
 
loop_ 
 _refln_index_h 
 _refln_index_k 
 _refln_index_l 
 _refln_F_squared_calc 
 _refln_F_squared_meas 
 _refln_F_squared_sigma 
 _refln_observed_status 
   2   0   0     9443.28     9218.99    535.56 o 
   3   0   0    15129.39    15819.69    174.56 o 
   4   0   0      547.84      512.95      8.23 o 
   5   0   0        1.91        8.00      2.04 o 
   6   0   0      153.33      170.31      7.03 o 
   7   0   0       34.05       29.86      4.08 o 
   8   0   0       31.27       19.91      6.37 o 
   9   0   0      345.65      371.76     13.12 o 
  10   0   0        0.23       -1.13      4.75 o 
  11   0   0      529.43      521.48     17.65 o 
  12   0   0       14.53       16.34      6.12 o 
  13   0   0        0.12       -1.83      5.49 o 
  14   0   0       76.31       79.88     10.07 o 
   1   1   0     8764.92     8744.32     80.10 o 
   2   1   0     3588.49     3510.65     26.93 o 
   3   1   0      443.38      405.86      4.36 o 
   4   1   0      219.69      225.83      3.16 o 
   5   1   0      973.29      988.12     11.74 o 
   6   1   0      330.42      337.66      6.51 o 
   7   1   0      137.15      141.71      4.99 o 
   8   1   0      108.13      104.30      5.15 o 
   9   1   0       86.41       76.19      4.93 o 
  10   1   0        5.51        4.00      4.12 o 
  11   1   0        5.51       11.58      3.96 o 
  12   1   0       71.17       71.03      6.80 o 
  13   1   0        1.21        0.91      3.97 o 
  14   1   0        2.90        5.19      4.39 o 
   0   2   0     2742.38     2965.10     47.82 o 
   1   2   0      397.17      498.22      5.86 o 
   2   2   0     2702.17     2421.90     17.15 o 
   3   2   0       10.85       14.60      1.02 o 
   4   2   0        0.45        1.89      0.96 o 
   5   2   0      319.02      312.56      6.29 o 
   6   2   0      184.63      189.91      5.40 o 
   7   2   0       82.57       75.66      5.18 o 
   8   2   0      175.44      156.75      5.89 o 
   9   2   0      389.50      368.34      9.36 o 
  10   2   0       66.64       67.59      5.14 o 
  11   2   0        7.41       10.21      3.61 o 
  12   2   0       22.27       21.26      4.56 o 
  13   2   0        7.36        2.92      4.89 o 
  14   2   0        2.44        6.52      4.89 o 
   1   3   0        1.13        2.71      1.25 o 
   2   3   0        7.45       13.57      1.06 o 
   3   3   0       62.77       67.19      2.04 o 
   4   3   0      267.25      284.81      3.75 o 
   5   3   0      647.54      639.02      8.80 o 
   6   3   0      456.19      452.44      7.27 o 
   7   3   0        4.35        8.63      2.63 o 
   8   3   0       12.99       14.16      2.98 o 
   9   3   0       11.30       11.46      2.55 o 
  10   3   0       19.36       24.91      3.45 o 
  11   3   0        8.01        8.98      4.25 o 
  12   3   0        8.55        7.40      4.41 o 
  13   3   0        0.00       -9.53      4.76 o 
   0   4   0      118.48      128.29      4.71 o 
   1   4   0      337.90      329.22      8.20 o 
   2   4   0      168.78      160.09      4.29 o 
   3   4   0       49.78       54.20      2.13 o 
   4   4   0      111.13      129.23      3.07 o 
   5   4   0      283.55      234.02      4.94 o 
   6   4   0      149.81      146.22      7.77 o 
   7   4   0       40.08       42.29      5.19 o 
   8   4   0      432.93      398.67     10.41 o 
   9   4   0      176.93      173.16      7.11 o 
  10   4   0        0.03        1.92      4.32 o 
  11   4   0       39.73       42.52      6.75 o 
  12   4   0       33.87       25.29     10.32 o 
   1   5   0      230.41      237.86      6.13 o 
   2   5   0       13.80       20.53      3.06 o 
   3   5   0       99.77       78.49      4.45 o 
   4   5   0      543.15      519.59     13.28 o 
   5   5   0        1.23        2.14      4.86 o 
   6   5   0        6.23        1.06      2.67 o 
   7   5   0      174.82      147.86     20.13 o 
   8   5   0       27.13       27.39      5.20 o 
   9   5   0        0.98       10.72      7.49 o 
  10   5   0       17.94       15.78      9.51 o 
  11   5   0       23.98       21.85     10.52 o 
   0   6   0      151.50      150.91     13.96 o 
   1   6   0        4.38       -1.86      3.14 o 
   2   6   0        9.91       15.09      3.79 o 
   3   6   0       14.21       24.68      4.55 o 
   4   6   0       20.57       18.37      7.18 o 
   5   6   0        3.80        6.07      3.86 o 
   6   6   0       13.12       27.99      7.59 o 
   7   6   0        1.81      -10.92      5.66 o 
   8   6   0        1.25       -7.08      6.68 o 
   9   6   0       19.68       18.41      9.10 o 
  10   6   0        0.01       -1.62      8.90 o 
   1   7   0       56.53       62.35      4.31 o 
   2   7   0       27.26       26.12      4.12 o 
   3   7   0        0.12        1.45      3.42 o 
   4   7   0       45.92       44.37      5.88 o 
   5   7   0       38.08       48.29      6.42 o 
   6   7   0        0.00       -0.16      4.36 o 
   7   7   0        9.31        9.91      7.89 o 
   0   8   0        9.01       13.55      7.49 o 
   1   8   0        0.04       -0.90      4.57 o 
   2   8   0        2.89        1.01      4.58 o 
   3   8   0        1.03        2.23      6.68 o 
   4   8   0        0.71        2.83      6.68 o 
 -14   1   1       25.97       21.39      5.36 o 
 -13   1   1       82.49       87.77      9.64 o 
 -12   1   1       81.43       87.21      6.40 o 
 -11   1   1      225.18      214.02     11.21 o 
 -10   1   1      268.05      285.95      8.69 o 
  -9   1   1       29.86       27.53      3.53 o 
  -8   1   1       42.11       40.85      7.76 o 
  -7   1   1       26.63       34.66      2.97 o 
  -6   1   1       66.79       72.88      3.36 o 
  -5   1   1      275.92      274.19      4.52 o 
  -4   1   1        2.37       -0.20      0.97 o 
  -3   1   1     2329.45     2357.88     19.87 o 
  -2   1   1      924.45     1060.03      8.74 o 
  -1   1   1     5001.23     5422.03     77.99 o 
   0   1   1      233.38      336.05      5.86 o 
   1   1   1      106.41       80.70      2.93 o 
   2   1   1    16799.14    15925.47    107.76 o 
   3   1   1        3.10        4.01      0.80 o 
   4   1   1        1.80        1.34      0.90 o 
   5   1   1     1246.79     1190.41     12.68 o 
   6   1   1      213.43      211.88      4.76 o 
   7   1   1      105.59      103.46      4.07 o 
   8   1   1      242.15      246.18      7.04 o 
   9   1   1      137.95      139.01      6.44 o 
  10   1   1      263.69      226.92      7.94 o 
  11   1   1       68.12       59.47      5.32 o 
  12   1   1       69.67       87.60      6.55 o 
  13   1   1       62.72       51.65      5.79 o 
  14   1   1        0.00        4.79      4.34 o 
 -14   2   1       13.57        8.85      5.26 o 
 -13   2   1        1.58        1.66      5.23 o 
 -12   2   1        2.73       -4.33      3.53 o 
 -11   2   1       29.58       18.87      4.08 o 
 -10   2   1       33.45       45.00      5.02 o 
  -9   2   1      409.59      436.37     10.15 o 
  -8   2   1       88.26       80.92      4.72 o 
  -7   2   1       18.81       18.01      2.12 o 
  -6   2   1     1159.16     1204.95     14.15 o 
  -5   2   1     1069.02     1049.32     12.12 o 
  -4   2   1      105.40      131.81      3.97 o 
  -3   2   1      125.59      126.30      2.33 o 
  -2   2   1     3561.01     3668.67     26.76 o 
  -1   2   1      406.55      366.29      4.56 o 
   0   2   1      832.57      815.98     12.31 o 
   1   2   1       95.10      118.57      1.87 o 
   2   2   1       10.94       15.72      0.84 o 
   3   2   1      914.10      865.92      6.89 o 
   4   2   1     1025.32      987.95      8.81 o 
   5   2   1       98.51       94.42      3.05 o 
   6   2   1      228.01      237.48      5.24 o 
   7   2   1      196.52      198.72      6.24 o 
   8   2   1        3.69       -2.06      4.76 o 
   9   2   1        5.73        7.86      3.35 o 
  10   2   1       34.67       30.41      5.14 o 
  11   2   1       68.16       67.00      5.50 o 
  12   2   1       18.89       27.73      4.60 o 
  13   2   1        0.63       -4.06      4.44 o 
  14   2   1       21.56       26.92      7.06 o 
 -13   3   1        9.12       13.89      6.10 o 
 -12   3   1        1.23       -4.27      8.90 o 
 -11   3   1       26.85       23.18      5.68 o 
 -10   3   1       58.90       60.70      4.31 o 
  -9   3   1       21.70       18.68      2.67 o 
  -8   3   1       27.61       30.32      3.09 o 
  -7   3   1     1321.34     1279.48     18.45 o 
  -6   3   1       16.96       14.71      1.98 o 
  -5   3   1      233.11      204.79      4.84 o 
  -4   3   1      363.13      364.99      4.54 o 
  -3   3   1       38.02       31.96      1.44 o 
  -2   3   1      760.87      739.49      7.31 o 
  -1   3   1      209.75      208.59      3.85 o 
   0   3   1     1442.56     1475.59     18.18 o 
   1   3   1       96.21      162.88      4.24 o 
   2   3   1      407.88      384.78      4.55 o 
   3   3   1     1276.32     1345.74     12.35 o 
   4   3   1     1796.41     1793.14     14.61 o 
   5   3   1       23.19       21.60      1.95 o 
   6   3   1       67.89       72.57      3.01 o 
   7   3   1     1579.54     1532.30     19.59 o 
   8   3   1        5.58        4.52      2.86 o 
   9   3   1      324.65      294.49      7.17 o 
  10   3   1       52.14       57.34      5.87 o 
  11   3   1       51.69       48.74      5.83 o 
  12   3   1        0.76       -2.67      4.12 o 
  13   3   1        8.96       13.27      5.09 o 
 -12   4   1        2.70       -6.07      8.29 o 
 -11   4   1        1.31       -6.16      4.61 o 
 -10   4   1       15.77       13.44      4.81 o 
  -9   4   1       17.62       22.21      3.58 o 
  -8   4   1       78.96       82.43      4.40 o 
  -7   4   1       70.54       81.45      5.00 o 
  -6   4   1      330.18      304.61      6.53 o 
  -5   4   1       95.21       87.69      3.21 o 
  -4   4   1        0.97        2.61      1.40 o 
  -3   4   1       11.26        7.27      1.58 o 
  -2   4   1      108.74      104.29      3.05 o 
  -1   4   1       40.39       28.54      1.90 o 
   0   4   1      184.81      206.45      3.87 o 
   1   4   1       21.74       23.00      1.60 o 
   2   4   1        2.76        3.68      1.11 o 
   3   4   1      148.58      160.86      3.52 o 
   4   4   1        2.94        3.47      1.25 o 
   5   4   1       50.95       64.60      3.49 o 
   6   4   1      252.52      260.78      4.83 o 
   7   4   1       68.95       63.03      4.57 o 
   8   4   1       89.53       86.72     10.72 o 
   9   4   1       54.61       47.62      5.77 o 
  10   4   1        3.06        6.16      4.59 o 
  11   4   1        0.95       -6.09      7.89 o 
  12   4   1       19.98       24.07     10.52 o 
 -11   5   1       13.30       27.51     10.92 o 
 -10   5   1       27.03       23.67      9.71 o 
  -9   5   1        8.72       17.40      8.29 o 
  -8   5   1       15.35       17.40      7.69 o 
  -7   5   1       72.86       86.18     11.73 o 
  -6   5   1       51.40       41.07      8.29 o 
  -5   5   1       79.36       80.54     11.53 o 
  -4   5   1       43.16       47.01      3.65 o 
  -3   5   1       19.35       23.58      3.32 o 
  -2   5   1      322.23      286.90      8.00 o 
  -1   5   1      142.90      149.10      4.38 o 
   0   5   1        0.99       -1.51      1.26 o 
   1   5   1      285.56      247.51      4.79 o 
   2   5   1      271.63      292.40      6.68 o 
   3   5   1       50.12       42.08      2.85 o 
   4   5   1      335.33      294.83      6.57 o 
   5   5   1        1.67       -0.38      2.10 o 
   6   5   1       63.82       53.80      4.75 o 
   7   5   1      129.22      125.36      8.67 o 
   8   5   1        0.02        2.44      3.94 o 
   9   5   1       17.90       18.21      8.70 o 
  10   5   1       32.24       46.53     10.92 o 
  11   5   1        0.00        1.82      8.50 o 
 -10   6   1       27.13       24.48     10.72 o 
  -9   6   1       48.76       68.58     12.34 o 
  -8   6   1        6.73       -4.45      6.68 o 
  -7   6   1       56.50       43.29      9.51 o 
  -6   6   1       46.71       55.83      9.31 o 
  -5   6   1       28.95       33.06      5.22 o 
  -4   6   1        8.91       11.79      4.07 o 
  -3   6   1       42.63       46.20      5.20 o 
  -2   6   1      369.39      378.90     11.76 o 
  -1   6   1       74.49       73.55      5.30 o 
   0   6   1      185.95      180.74      9.89 o 
   1   6   1       21.11       20.90      4.23 o 
   2   6   1      352.99      343.94     30.24 o 
   3   6   1      176.28      169.56      8.70 o 
   4   6   1       90.97       66.12      6.45 o 
   5   6   1       35.94       45.24     10.01 o 
   6   6   1       35.15       35.59      8.50 o 
   7   6   1       12.41       15.98      7.69 o 
   8   6   1       11.71       17.20      8.29 o 
   9   6   1       47.49       60.89     12.14 o 
  10   6   1        0.32       27.31     10.72 o 
  -8   7   1        4.20        3.24      8.50 o 
  -7   7   1        0.21       -5.06      6.88 o 
  -6   7   1       15.35       13.35      7.69 o 
  -5   7   1        0.06       -1.91      5.26 o 
  -4   7   1       20.38       32.90      5.97 o 
  -3   7   1        0.30       -3.75      5.97 o 
  -2   7   1        6.61        0.13      3.25 o 
  -1   7   1       27.87       35.84      3.76 o 
   0   7   1        1.96        4.74      8.60 o 
   1   7   1       26.08       39.81     13.66 o 
   2   7   1        2.44        0.70      4.65 o 
   3   7   1        0.11        2.76      3.63 o 
   4   7   1        3.47        5.77      4.75 o 
   5   7   1        6.29        7.87      4.43 o 
   6   7   1        1.46        6.73      5.16 o 
   7   7   1        0.19        3.24      7.08 o 
  -4   8   1        5.00        4.25      6.07 o 
  -2   8   1        5.39        5.06      7.28 o 
  -1   8   1        2.59       -2.19      4.50 o 
   0   8   1       40.96       40.49      6.99 o 
   1   8   1        6.44        9.71      7.69 o 
   2   8   1        9.73       11.53      7.69 o 
   3   8   1       36.22       46.33     10.32 o 
 -14   0   2       38.82       41.55     16.29 o 
 -13   0   2        6.46        2.32     12.54 o 
 -12   0   2      212.63      216.35     13.28 o 
 -11   0   2       78.97       79.96     16.49 o 
 -10   0   2       20.11       19.95     10.22 o 
  -9   0   2      851.19      809.58     20.56 o 
  -8   0   2       69.83       55.05      5.57 o 
  -7   0   2       94.06       86.61      6.16 o 
  -6   0   2        4.79       18.51      3.25 o 
  -5   0   2      223.30      277.13      5.85 o 
  -4   0   2      287.56      300.74      5.69 o 
  -3   0   2     4204.76     3809.41     43.31 o 
  -2   0   2     3040.75     3491.25    136.72 o 
   2   0   2    19142.33    19414.20    217.16 o 
   3   0   2     1407.85     1665.58     20.79 o 
   4   0   2     1580.14     1446.25     19.04 o 
   5   0   2     3118.21     3187.61     45.12 o 
   6   0   2      557.51      584.00     11.96 o 
   7   0   2      105.94       80.79      6.02 o 
   8   0   2      137.88      159.64      8.24 o 
   9   0   2       68.64       67.60      6.77 o 
  10   0   2      119.39      115.06      9.10 o 
  11   0   2      360.35      397.41     15.50 o 
  12   0   2        5.86        1.29      4.98 o 
  13   0   2       54.63       64.28     10.92 o 
  14   0   2       19.43       33.98     12.74 o 
 -14   1   2       17.79       11.86      4.74 o 
 -13   1   2        1.72        0.00      4.09 o 
 -12   1   2        8.48        5.89      3.84 o 
 -11   1   2        0.58       -2.14      3.08 o 
 -10   1   2       37.88       42.81      4.57 o 
  -9   1   2       16.59       22.17      3.46 o 
  -8   1   2        0.16       -1.61      2.07 o 
  -7   1   2      107.31      102.43      4.42 o 
  -6   1   2      299.89      300.77      6.00 o 
  -5   1   2      734.14      780.45      9.57 o 
  -4   1   2      468.82      445.08      5.30 o 
  -3   1   2     2574.77     2713.33     22.25 o 
  -2   1   2     4386.67     4277.07     30.41 o 
  -1   1   2      152.81      166.10      2.78 o 
   0   1   2     2571.57     2377.69     23.87 o 
   1   1   2      665.29      641.36      5.04 o 
   2   1   2       40.33       33.96      1.14 o 
   3   1   2      882.68      804.56      7.13 o 
   4   1   2      254.09      301.94      4.50 o 
   5   1   2      432.07      426.39      6.64 o 
   6   1   2      110.98      130.58      4.83 o 
   7   1   2        9.30        6.97      2.78 o 
   8   1   2        5.33        1.33      2.41 o 
   9   1   2       31.66       26.88      3.65 o 
  10   1   2        5.81        5.07      3.37 o 
  11   1   2       24.28       20.81      4.73 o 
  12   1   2        7.34       11.20      5.25 o 
  13   1   2        1.54       -1.93      4.76 o 
  14   1   2       10.84       12.32      4.68 o 
 -14   2   2        3.59        5.11      6.42 o 
 -13   2   2        0.09       -0.21      4.62 o 
 -12   2   2       91.25       90.29     10.27 o 
 -11   2   2       16.17       20.96      4.07 o 
 -10   2   2       33.58       26.97      4.03 o 
  -9   2   2      152.90      131.55      6.09 o 
  -8   2   2      495.47      446.28      9.70 o 
  -7   2   2       46.96       44.70      2.73 o 
  -6   2   2      142.84      113.36      3.05 o 
  -5   2   2      564.94      546.08      7.14 o 
  -4   2   2     2357.58     2483.94     21.22 o 
  -3   2   2     2422.28     2180.73     18.58 o 
  -2   2   2      201.87      172.74      2.56 o 
  -1   2   2     1629.63     1608.32     15.96 o 
   0   2   2     1619.75     1500.30     13.33 o 
   1   2   2     2987.83     2955.16     22.70 o 
   2   2   2      285.19      250.93      2.96 o 
   3   2   2      574.68      509.57      4.67 o 
   4   2   2      207.52      199.87      3.34 o 
   5   2   2       29.06       20.45      1.85 o 
   6   2   2      880.15      867.47     11.48 o 
   7   2   2      142.89      129.34      5.23 o 
   8   2   2      275.00      240.18      8.57 o 
   9   2   2      397.81      374.94      9.60 o 
  10   2   2        3.18       -0.50      2.97 o 
  11   2   2      147.10      129.75      7.71 o 
  12   2   2       33.26       39.93      5.05 o 
  13   2   2        8.37        9.31      4.76 o 
  14   2   2       22.66       30.32      9.53 o 
 -13   3   2        2.81       -4.64      5.19 o 
 -12   3   2        6.52       11.55      8.19 o 
 -11   3   2        4.41       -2.56      4.26 o 
 -10   3   2        0.42        1.00      3.93 o 
  -9   3   2       15.04       12.55      2.52 o 
  -8   3   2        0.02       -0.14      1.96 o 
  -7   3   2      167.06      132.48      4.24 o 
  -6   3   2       71.56       59.09      2.67 o 
  -5   3   2       24.31       31.58      2.31 o 
  -4   3   2     1332.42     1303.32     12.01 o 
  -3   3   2      297.43      315.35      6.16 o 
  -2   3   2        7.12        0.44      1.27 o 
  -1   3   2      399.70      392.48      8.40 o 
   0   3   2      211.29      204.34      3.00 o 
   1   3   2       40.06       46.08      2.16 o 
   2   3   2      764.21      790.54      7.84 o 
   3   3   2        0.49        1.86      1.29 o 
   4   3   2      130.63      120.80      3.07 o 
   5   3   2     1449.14     1463.38     13.58 o 
   6   3   2       19.65       21.61      2.21 o 
   7   3   2      260.83      226.26      5.59 o 
   8   3   2       16.99       24.40      2.92 o 
   9   3   2        3.37        8.03      3.02 o 
  10   3   2       36.13       31.57      4.96 o 
  11   3   2        9.53       12.45      4.48 o 
  12   3   2        0.36       -4.25      6.07 o 
  13   3   2        2.34       -3.37      4.28 o 
 -13   4   2        0.66       -9.10      9.10 o 
 -12   4   2       14.56       23.47     10.72 o 
 -11   4   2       70.66       53.20     12.34 o 
 -10   4   2       45.64       52.34      6.50 o 
  -9   4   2      111.42      111.00      9.51 o 
  -8   4   2      360.54      385.25      8.91 o 
  -7   4   2      363.45      355.57      7.58 o 
  -6   4   2      328.94      316.13      9.30 o 
  -5   4   2        4.67        9.88      1.95 o 
  -4   4   2      299.85      292.04      5.55 o 
  -3   4   2      224.21      180.49      4.24 o 
  -2   4   2       98.16      112.34      4.92 o 
  -1   4   2        2.03       -0.84      0.98 o 
   0   4   2       49.72       45.44      2.91 o 
   1   4   2       31.20       24.09      1.65 o 
   2   4   2       26.83       13.57      1.44 o 
   3   4   2      309.93      293.11      5.58 o 
   4   4   2      120.36      121.03      3.51 o 
   5   4   2      158.06      166.61      3.32 o 
   6   4   2       87.35      105.27      3.24 o 
   7   4   2      141.18      133.47      6.32 o 
   8   4   2       80.22       83.83      8.84 o 
   9   4   2       58.84       59.91      5.36 o 
  10   4   2        2.66        4.62      4.30 o 
  11   4   2        6.37        2.38      7.59 o 
  12   4   2       36.92       54.65      8.16 o 
 -11   5   2       48.17       50.78     12.74 o 
 -10   5   2        5.13        8.09      8.29 o 
  -9   5   2       21.39       26.70      9.10 o 
  -8   5   2       95.06      101.76     13.15 o 
  -7   5   2       96.72      102.16     12.34 o 
  -6   5   2        2.46       15.17      6.47 o 
  -5   5   2       76.20       77.06      6.58 o 
  -4   5   2      300.19      287.47      7.34 o 
  -3   5   2      242.65      247.74      7.58 o 
  -2   5   2      459.57      467.16      8.65 o 
  -1   5   2        1.72       -0.56      1.01 o 
   0   5   2        2.86        2.70      1.40 o 
   1   5   2      221.35      244.93      4.24 o 
   2   5   2       54.85       60.07      2.89 o 
   3   5   2       46.29       44.96      2.74 o 
   4   5   2       92.51      107.17      4.73 o 
   5   5   2        0.09        0.15      2.11 o 
   6   5   2        2.37        4.09      2.38 o 
   7   5   2       27.86       35.59      5.34 o 
   8   5   2       35.63       53.12      6.31 o 
   9   5   2       12.75       13.15      8.50 o 
  10   5   2        9.11       15.58      8.50 o 
  11   5   2       10.99       13.76     10.11 o 
 -10   6   2        4.10        3.24      8.50 o 
  -9   6   2       34.33       60.28     11.73 o 
  -8   6   2        4.56        7.89      7.69 o 
  -7   6   2        0.24       11.13      6.88 o 
  -6   6   2        6.70       14.16      6.68 o 
  -5   6   2        3.72       -1.93      3.34 o 
  -4   6   2       12.29        6.98      3.72 o 
  -3   6   2       19.61       20.49      4.14 o 
  -2   6   2        1.64        4.17      3.22 o 
  -1   6   2       12.71       14.03      6.07 o 
   0   6   2       91.67       87.65     10.12 o 
   1   6   2        6.29        3.50      1.70 o 
   2   6   2       80.74       79.94      8.19 o 
   3   6   2       31.76       33.40      3.30 o 
   4   6   2        3.07        2.52      2.63 o 
   5   6   2       43.39       44.71      4.30 o 
   6   6   2       29.48       30.88      5.70 o 
   7   6   2        0.25       -6.90      3.79 o 
   8   6   2        0.88        0.20      6.88 o 
   9   6   2        8.88        5.46      8.09 o 
  10   6   2        2.60       -1.42      8.29 o 
  -8   7   2       34.19       37.83     10.72 o 
  -7   7   2        6.40        4.65      7.69 o 
  -6   7   2        0.00        3.24      6.88 o 
  -5   7   2       19.50       22.19      8.60 o 
  -4   7   2       50.28       57.25      8.50 o 
  -3   7   2        0.00       -0.59      3.42 o 
  -2   7   2       65.60       65.18      5.78 o 
  -1   7   2       24.87       31.02      3.97 o 
   0   7   2       18.81       21.82      5.39 o 
   1   7   2       90.52       88.46      8.22 o 
   2   7   2        4.09        8.57      3.64 o 
   3   7   2       13.58       19.62      4.57 o 
   4   7   2       27.71       30.05      5.24 o 
   5   7   2       32.34       31.38      5.94 o 
   6   7   2        0.00        0.40      4.43 o 
   7   7   2       16.09       18.00      8.09 o 
  -4   8   2        0.66        0.20      5.87 o 
  -2   8   2        2.63        2.23      7.08 o 
  -1   8   2        1.77        2.63      6.88 o 
   0   8   2        6.10        7.28      7.28 o 
   1   8   2        0.17        1.01      6.88 o 
   2   8   2        4.43        7.28      7.28 o 
 -14   1   3       18.73       14.13      4.86 o 
 -13   1   3      134.72      147.59      8.38 o 
 -12   1   3       14.94        9.94      3.95 o 
 -11   1   3       32.45       33.96      4.85 o 
 -10   1   3      854.93      824.47     15.50 o 
  -9   1   3       25.28       29.63      4.11 o 
  -8   1   3        9.11       19.53      2.83 o 
  -7   1   3      107.37       84.99      4.33 o 
  -6   1   3       74.68       67.39      3.32 o 
  -5   1   3        0.03        1.39      1.34 o 
  -4   1   3     1768.42     1662.42     17.09 o 
  -3   1   3     1114.19     1293.74     11.52 o 
  -2   1   3     4177.75     4244.94     31.83 o 
  -1   1   3    12440.01    12629.17     90.02 o 
   0   1   3     9785.58     9562.54     81.19 o 
   1   1   3     6591.60     6351.96     50.75 o 
   2   1   3     1869.61     1852.36     14.33 o 
   3   1   3      245.69      176.29      2.55 o 
   4   1   3      126.41       94.64      2.23 o 
   5   1   3      152.32      165.30      3.53 o 
   6   1   3        0.34       -1.03      1.49 o 
   7   1   3      742.45      732.28     11.66 o 
   8   1   3       47.52       47.54      4.08 o 
   9   1   3        8.04        0.59      3.74 o 
  10   1   3      258.65      234.34      8.70 o 
  11   1   3        2.63        0.66      3.34 o 
  12   1   3        0.44       -0.27      3.65 o 
  13   1   3       24.96       17.11      4.63 o 
  14   1   3        0.38       -0.93      4.27 o 
 -14   2   3        0.57        3.66      5.93 o 
 -13   2   3        3.00       -5.77      5.09 o 
 -12   2   3       14.89       15.80      7.01 o 
 -11   2   3        6.26        3.39      3.75 o 
 -10   2   3       51.40       55.28      4.74 o 
  -9   2   3      396.35      364.86      9.38 o 
  -8   2   3        6.85        6.42      3.45 o 
  -7   2   3      147.36      149.68      4.93 o 
  -6   2   3       37.04       31.56      1.87 o 
  -5   2   3       32.34       18.35      1.39 o 
  -4   2   3     1582.28     1597.61     13.36 o 
  -3   2   3     3371.07     3720.85     27.18 o 
  -2   2   3       35.14       50.35      1.24 o 
  -1   2   3      170.27      127.73      2.09 o 
   0   2   3     1556.47     1664.16     14.82 o 
   1   2   3      490.91      555.96      5.50 o 
   2   2   3     3824.53     3818.03     27.98 o 
   3   2   3        5.37       10.99      1.06 o 
   4   2   3      253.39      265.12      4.38 o 
   5   2   3     1480.40     1432.93     15.07 o 
   6   2   3       10.09       10.66      2.46 o 
   7   2   3       16.15       27.85      3.29 o 
   8   2   3       32.51       31.99      4.00 o 
   9   2   3       14.95       21.18      7.28 o 
  10   2   3       59.87       73.15      5.42 o 
  11   2   3        4.37       10.88      3.88 o 
  12   2   3        0.07       -4.30      3.39 o 
  13   2   3        0.70       -1.64      4.33 o 
  14   2   3        0.80        4.87      5.20 o 
 -13   3   3        6.90       -9.91      8.90 o 
 -12   3   3       12.01       14.61      5.78 o 
 -11   3   3       69.04       70.53      7.60 o 
 -10   3   3       89.03       82.94     10.22 o 
  -9   3   3       50.20       60.48      4.32 o 
  -8   3   3      151.07      178.16      5.88 o 
  -7   3   3      214.08      216.45      4.68 o 
  -6   3   3      104.14      102.78      2.94 o 
  -5   3   3     1598.96     1594.96     17.86 o 
  -4   3   3       43.81       48.69      2.08 o 
  -3   3   3      282.37      338.69      4.75 o 
  -2   3   3     3563.27     3709.34     32.80 o 
  -1   3   3      975.95      985.67      9.87 o 
   0   3   3       27.24       32.06      1.13 o 
   1   3   3       83.76       68.76      1.62 o 
   2   3   3      386.43      378.70      4.29 o 
   3   3   3      243.46      311.73      4.10 o 
   4   3   3      194.21      162.65      4.31 o 
   5   3   3      131.65      130.79      3.26 o 
   6   3   3      451.66      422.12      7.33 o 
   7   3   3      317.58      280.45      6.36 o 
   8   3   3      126.74      131.83      6.34 o 
   9   3   3      735.58      751.37     17.23 o 
  10   3   3       23.80       16.63      5.78 o 
  11   3   3        2.86        0.94      4.80 o 
  12   3   3        5.28        8.89      8.29 o 
  13   3   3       25.59       27.54      5.79 o 
 -13   4   3        9.57       -1.01      9.91 o 
 -12   4   3        0.47       -6.88      8.70 o 
 -11   4   3        8.41       11.94      9.10 o 
 -10   4   3       42.14       48.11      6.28 o 
  -9   4   3       17.11       17.84      4.60 o 
  -8   4   3      115.88      121.34      6.04 o 
  -7   4   3       20.99       24.80      7.49 o 
  -6   4   3      442.97      434.05     16.82 o 
  -5   4   3      179.92      162.52      4.70 o 
  -4   4   3       61.43       51.07      2.76 o 
  -3   4   3      267.58      268.31      5.24 o 
  -2   4   3       69.13       65.80      2.99 o 
  -1   4   3       40.80       40.62      1.81 o 
   0   4   3      173.06      190.72      3.75 o 
   1   4   3        7.28        3.53      1.18 o 
   2   4   3       24.03       13.52      1.58 o 
   3   4   3      428.90      449.67      7.59 o 
   4   4   3        6.68        5.50      1.98 o 
   5   4   3      129.86      125.70      4.90 o 
   6   4   3       48.03       41.15      3.81 o 
   7   4   3       25.43       21.52      3.25 o 
   8   4   3       46.55       40.79      4.10 o 
   9   4   3       16.38       12.46      3.68 o 
  10   4   3        4.90        6.64      3.58 o 
  11   4   3        5.95        9.94      4.68 o 
  12   4   3       24.21       37.46     14.79 o 
 -11   5   3       15.97       11.53      9.51 o 
 -10   5   3       14.97       16.39      9.10 o 
  -9   5   3        3.68       -4.25      7.28 o 
  -8   5   3       65.07       60.08     10.92 o 
  -7   5   3        3.78        7.28      6.88 o 
  -6   5   3        0.00        0.20      5.46 o 
  -5   5   3       45.57       53.68      5.47 o 
  -4   5   3        0.81        4.71      1.92 o 
  -3   5   3        2.51        3.90      1.87 o 
  -2   5   3       26.39       31.50      2.79 o 
  -1   5   3      193.47      189.02      6.61 o 
   0   5   3       21.89       30.60      2.29 o 
   1   5   3       64.72       62.48      3.34 o 
   2   5   3       47.35       44.74      2.88 o 
   3   5   3       73.24       75.73      4.46 o 
   4   5   3      148.56      146.09      5.27 o 
   5   5   3        0.07       -3.91      2.13 o 
   6   5   3       93.39       83.18      4.83 o 
   7   5   3       70.03       70.56      5.45 o 
   8   5   3        1.65       -4.90      3.55 o 
   9   5   3       18.61       13.35      8.50 o 
  10   5   3        7.62       22.46      9.31 o 
  11   5   3        0.50        2.43      9.31 o 
 -10   6   3       24.77       40.06     11.73 o 
  -9   6   3       20.26       21.65      9.51 o 
  -8   6   3        1.78        8.90      7.89 o 
  -7   6   3       25.67       41.67      9.31 o 
  -6   6   3       56.06       67.77     10.32 o 
  -5   6   3        6.46        8.85      8.50 o 
  -4   6   3        0.43       -2.84      2.99 o 
  -3   6   3       42.18       47.10      5.13 o 
  -2   6   3       97.15      108.25      6.70 o 
  -1   6   3       11.24        6.86      4.05 o 
   0   6   3      185.08      176.55      5.24 o 
   1   6   3       11.60        9.45      2.02 o 
   2   6   3       73.46       82.80      4.55 o 
   3   6   3      172.31      167.58      6.20 o 
   4   6   3       74.33       75.88      4.87 o 
   5   6   3       39.60       47.91      4.15 o 
   6   6   3        3.71        3.97      2.73 o 
   7   6   3        1.26        7.08      6.07 o 
   8   6   3        4.49       -2.83      7.08 o 
   9   6   3       11.83        0.20      8.70 o 
  -7   7   3       11.37       10.32      8.29 o 
  -6   7   3       18.76       23.47      8.29 o 
  -5   7   3        0.05        1.01      8.50 o 
  -4   7   3       45.30       50.39      5.94 o 
  -3   7   3        2.67        1.72      3.43 o 
  -2   7   3       32.93       25.17      6.88 o 
  -1   7   3       10.11        6.18      3.74 o 
   0   7   3       19.87       30.47      3.75 o 
   1   7   3       51.01       53.31      7.00 o 
   2   7   3        1.77        2.85      3.28 o 
   3   7   3        1.53       -1.90      3.59 o 
   4   7   3        6.69       10.85      4.49 o 
   5   7   3       23.17       24.02      5.56 o 
   6   7   3        0.35        2.78      4.23 o 
   7   7   3       17.42       22.66      8.50 o 
  -1   8   3        7.17        3.64      8.09 o 
   0   8   3       31.51       42.68     10.72 o 
 -14   0   4       26.46       37.20      8.08 o 
 -13   0   4       46.23       29.93      7.43 o 
 -12   0   4       96.79       85.55      9.10 o 
 -11   0   4       98.24      111.66     12.85 o 
 -10   0   4        5.12        7.22      4.61 o 
  -9   0   4        2.76       -2.71      3.50 o 
  -8   0   4      332.32      336.82     16.59 o 
  -7   0   4      314.38      299.53     10.07 o 
  -6   0   4      236.64      245.26      6.81 o 
  -5   0   4      164.67      178.23      7.85 o 
  -4   0   4     4992.58     4715.93     53.76 o 
  -3   0   4      338.91      325.35      5.92 o 
  -2   0   4     1789.60     2191.40     23.01 o 
  -1   0   4     2406.88     2332.84     27.21 o 
   0   0   4     1134.03     1185.98     20.74 o 
   1   0   4    19863.48    19844.12    204.93 o 
   2   0   4    10905.43    10915.50    110.48 o 
   3   0   4        0.13        4.31      1.18 o 
   4   0   4        6.34        7.61      1.74 o 
   5   0   4      967.02      954.98     21.44 o 
   6   0   4      860.29      829.19     19.74 o 
   7   0   4      227.97      254.33     10.29 o 
   8   0   4       72.14      101.75     11.06 o 
   9   0   4      546.94      528.61     24.28 o 
  10   0   4        9.87        1.77      4.28 o 
  11   0   4       30.99       36.20      6.50 o 
  12   0   4       60.43       47.31      7.66 o 
  13   0   4       56.12       56.18      8.36 o 
  14   0   4        0.89        3.65      6.13 o 
 -14   1   4        0.31        9.27      6.56 o 
 -13   1   4        8.25       17.28      5.57 o 
 -12   1   4       13.93       21.28      8.53 o 
 -11   1   4       75.39       96.92      6.23 o 
 -10   1   4      250.36      217.31      7.99 o 
  -9   1   4      115.43      115.12      5.87 o 
  -8   1   4        8.68        8.70      2.63 o 
  -7   1   4       40.05       34.73      3.07 o 
  -6   1   4      641.74      664.87     11.12 o 
  -5   1   4      239.72      284.15      7.03 o 
  -4   1   4      459.87      541.86      5.66 o 
  -3   1   4        1.70        6.18      0.98 o 
  -2   1   4       44.69       78.05      1.62 o 
  -1   1   4     1235.73     1277.85      9.44 o 
   0   1   4     5863.08     6033.03     55.18 o 
   1   1   4     3652.25     3902.35     34.13 o 
   2   1   4       82.13       73.56      1.75 o 
   3   1   4      177.02      145.94      2.50 o 
   4   1   4     1471.29     1483.59     15.09 o 
   5   1   4       44.36       52.19      2.49 o 
   6   1   4        0.46        3.85      1.56 o 
   7   1   4      103.44      101.81      4.63 o 
   8   1   4        5.70       10.80      3.03 o 
   9   1   4      119.18      120.81      5.62 o 
  10   1   4        0.20       -0.06      3.21 o 
  11   1   4        7.03        3.67      3.49 o 
  12   1   4        3.10       -0.37      3.60 o 
  13   1   4        0.95        1.48      4.67 o 
  14   1   4        1.13        3.12      5.02 o 
 -14   2   4        7.84        7.55      6.65 o 
 -13   2   4        4.76        5.35      5.69 o 
 -12   2   4      121.39      122.12      8.38 o 
 -11   2   4       31.24       43.69      5.37 o 
 -10   2   4       10.91        7.47      2.63 o 
  -9   2   4       39.83       59.77      5.99 o 
  -8   2   4      716.56      733.02     11.70 o 
  -7   2   4       82.68       68.66      2.53 o 
  -6   2   4      834.00      864.48      9.63 o 
  -5   2   4      102.97      137.15      3.88 o 
  -4   2   4     1232.10     1244.41     10.97 o 
  -3   2   4     2476.69     2627.52     23.82 o 
  -2   2   4       24.78       15.77      0.94 o 
  -1   2   4      218.35      188.54      2.46 o 
   0   2   4     1709.47     1512.05     12.86 o 
   1   2   4      747.98      804.32      6.81 o 
   2   2   4       10.28        5.14      0.89 o 
   3   2   4     1653.48     1588.64     13.07 o 
   4   2   4      311.63      300.63      4.60 o 
   5   2   4      469.19      481.21      7.00 o 
   6   2   4      457.47      480.59      7.93 o 
   7   2   4      149.91      125.00      6.63 o 
   8   2   4      796.98      801.26     18.98 o 
   9   2   4       41.92       34.09      4.23 o 
  10   2   4       14.16       24.28      3.93 o 
  11   2   4      193.23      200.11     16.38 o 
  12   2   4        0.30        1.10      3.65 o 
  13   2   4       10.34        3.96      4.76 o 
 -13   3   4        9.36      -10.72      8.50 o 
 -12   3   4        1.83        2.27      5.01 o 
 -11   3   4       23.77       25.46      6.17 o 
 -10   3   4       38.07       46.31     10.32 o 
  -9   3   4        4.42       11.22      2.12 o 
  -8   3   4      157.45      148.38      5.75 o 
  -7   3   4      190.66      203.53      4.49 o 
  -6   3   4       15.38       20.54      1.80 o 
  -5   3   4       53.75       37.22      2.19 o 
  -4   3   4       65.43       66.87      1.70 o 
  -3   3   4        0.41       -0.38      0.89 o 
  -2   3   4        0.42       -1.60      1.04 o 
  -1   3   4      165.16      155.55      2.68 o 
   0   3   4        5.01       10.17      1.12 o 
   1   3   4      357.76      307.02      6.86 o 
   2   3   4       81.24       93.88      2.63 o 
   3   3   4        2.21       -1.60      0.93 o 
   4   3   4      946.48     1062.22     10.45 o 
   5   3   4      394.18      411.26      5.71 o 
   6   3   4        4.47        7.29      2.08 o 
   7   3   4      676.87      667.73     11.39 o 
   8   3   4        9.24       13.26      3.39 o 
   9   3   4       11.90       13.32      4.61 o 
  10   3   4       37.44       48.15     13.76 o 
  11   3   4       20.81       22.47      5.02 o 
  12   3   4       28.38       31.19      9.50 o 
  13   3   4        0.06        5.53      4.80 o 
 -12   4   4       13.87        9.10      9.91 o 
 -11   4   4       17.03       26.70     10.11 o 
 -10   4   4        0.00       -0.61      7.49 o 
  -9   4   4      104.02      105.62      7.47 o 
  -8   4   4       40.11       36.32      3.84 o 
  -7   4   4       25.52       33.63      3.42 o 
  -6   4   4      895.57      904.57     12.43 o 
  -5   4   4      394.91      368.58      7.45 o 
  -4   4   4       52.66       52.80      3.28 o 
  -3   4   4      653.96      652.77      9.42 o 
  -2   4   4       31.09       41.56      2.10 o 
  -1   4   4       13.33       18.70      1.14 o 
   0   4   4      339.85      335.01      4.91 o 
   1   4   4      291.42      294.15      4.70 o 
   2   4   4       13.85        8.56      1.52 o 
   3   4   4      288.16      278.21      5.85 o 
   4   4   4      142.77      135.29      3.23 o 
   5   4   4      312.26      285.04      4.97 o 
   6   4   4        8.16        6.76      1.80 o 
   7   4   4       35.45       37.52      3.69 o 
   8   4   4       68.15       72.61      5.17 o 
   9   4   4        2.17        1.13      2.92 o 
  10   4   4        0.46        0.57      3.48 o 
  11   4   4        3.57        3.63      7.06 o 
  12   4   4       16.85       15.75      5.38 o 
 -11   5   4       55.87       56.64     12.54 o 
 -10   5   4        0.00        3.84      8.70 o 
  -9   5   4       18.33       11.73      8.50 o 
  -8   5   4       83.10       79.30     12.14 o 
  -7   5   4       39.44       54.01      9.71 o 
  -6   5   4        2.79        2.23      6.07 o 
  -5   5   4      116.13      114.10     11.13 o 
  -4   5   4       80.25       79.23      3.63 o 
  -3   5   4       78.33       72.72      4.51 o 
  -2   5   4      334.42      339.52      5.21 o 
  -1   5   4       99.41       92.37      3.88 o 
   0   5   4      117.73      111.17      2.74 o 
   1   5   4       37.86       34.15      2.15 o 
   2   5   4       35.75       38.76      2.66 o 
   3   5   4       67.08       62.63      3.87 o 
   4   5   4        0.27        3.86      2.34 o 
   5   5   4       57.14       59.14      4.35 o 
   6   5   4        0.83        1.87      2.44 o 
   7   5   4       13.05        9.80      4.79 o 
   8   5   4       40.37       38.22      5.00 o 
   9   5   4       32.97       46.82      6.56 o 
  10   5   4       14.36       16.59      9.10 o 
  11   5   4        0.08       18.00      9.71 o 
 -10   6   4        4.65        0.40      8.29 o 
  -9   6   4       22.11       36.01     10.52 o 
  -8   6   4       35.21       41.47     10.52 o 
  -7   6   4        0.04       -7.08      6.07 o 
  -6   6   4       10.47       19.22      7.49 o 
  -5   6   4       33.34       49.56      9.10 o 
  -4   6   4       23.43       21.81      3.66 o 
  -3   6   4       28.95       18.61      3.93 o 
  -2   6   4        0.03       -1.62      4.05 o 
  -1   6   4       54.66       65.73      5.40 o 
   0   6   4       43.91       34.25      3.00 o 
   1   6   4        2.43        2.27      1.91 o 
   2   6   4      178.32      192.86      6.57 o 
   3   6   4       12.21        6.84      3.04 o 
   4   6   4       38.77       42.27      3.77 o 
   5   6   4       38.96       46.92      5.26 o 
   6   6   4       13.74       12.91      3.21 o 
   7   6   4        2.95        0.83      2.98 o 
   8   6   4        1.51       -1.21      6.88 o 
   9   6   4        2.59        6.88      8.90 o 
  -7   7   4       21.49       32.97      9.51 o 
  -6   7   4        1.75        1.62      7.28 o 
  -5   7   4        9.82       15.78      6.88 o 
  -4   7   4       48.46       53.28      6.00 o 
  -3   7   4        0.01       -4.90      3.34 o 
  -2   7   4       69.46       60.50      6.98 o 
  -1   7   4       27.57       24.09      4.65 o 
   0   7   4       52.84       52.59      4.68 o 
   1   7   4       88.00       80.38      5.13 o 
   2   7   4        1.33        1.07      2.42 o 
   3   7   4       44.73       37.96      3.70 o 
   4   7   4       13.67       20.64      4.29 o 
   5   7   4        9.26        6.70      3.41 o 
   6   7   4        0.00       -4.86      6.07 o 
   7   7   4       16.01       25.49      8.70 o 
  -3   8   4        8.59       23.87      6.88 o 
 -14   1   5       16.68       14.25      6.85 o 
 -13   1   5      107.84      138.68      9.47 o 
 -12   1   5        0.03       -0.55      3.92 o 
 -11   1   5       29.47       57.58      5.91 o 
 -10   1   5      263.23      243.02      9.44 o 
  -9   1   5       86.57       82.76      6.02 o 
  -8   1   5      206.02      205.86      9.47 o 
  -7   1   5       49.64       54.47      4.26 o 
  -6   1   5      389.83      443.46      9.91 o 
  -5   1   5      733.31      650.66      7.21 o 
  -4   1   5     1206.98     1241.16     11.64 o 
  -3   1   5       41.45       39.21      1.48 o 
  -2   1   5     8857.83     9027.03     67.20 o 
  -1   1   5     1232.92     1242.23     10.88 o 
   0   1   5      114.83      114.37      2.74 o 
   1   1   5     9158.63     9322.47     79.76 o 
   2   1   5     1241.99     1332.92     11.04 o 
   3   1   5       65.79       77.27      2.08 o 
   4   1   5      469.38      472.91      6.57 o 
   5   1   5       99.67       97.73      3.57 o 
   6   1   5      331.37      323.19      6.91 o 
   7   1   5      384.93      387.08      8.13 o 
   8   1   5      124.96      114.55      6.41 o 
   9   1   5       20.31       15.60      3.61 o 
  10   1   5      214.91      217.35      8.09 o 
  11   1   5       22.73       13.93      3.90 o 
  12   1   5       24.68       23.91      4.40 o 
  13   1   5        3.02       -1.30      3.93 o 
  14   1   5        0.02        5.67      5.00 o 
 -14   2   5        3.09       -3.03      5.87 o 
 -13   2   5        5.55        4.27      6.57 o 
 -12   2   5        1.27        3.14      4.98 o 
 -11   2   5       94.64       96.02      7.11 o 
 -10   2   5        0.36        0.34      3.35 o 
  -9   2   5       31.47       21.09      3.89 o 
  -8   2   5      704.58      704.47     12.66 o 
  -7   2   5      422.87      399.74      6.35 o 
  -6   2   5      164.06      171.77      3.88 o 
  -5   2   5      683.88      834.21      9.41 o 
  -4   2   5      574.71      610.97      7.92 o 
  -3   2   5      581.22      610.59      7.08 o 
  -2   2   5      300.03      324.09      3.91 o 
  -1   2   5      130.67      104.70      2.06 o 
   0   2   5      248.73      275.56      3.92 o 
   1   2   5       54.90       65.24      1.61 o 
   2   2   5      657.61      737.98      8.07 o 
   3   2   5     1082.27     1140.41     10.66 o 
   4   2   5      330.46      347.55      4.85 o 
   5   2   5       15.92       23.16      1.89 o 
   6   2   5      295.92      295.68      6.18 o 
   7   2   5      123.52      116.07      5.66 o 
   8   2   5      166.12      169.83      7.29 o 
   9   2   5        8.07        6.87      3.42 o 
  10   2   5       38.29       29.08      5.29 o 
  11   2   5        7.67       12.72      3.99 o 
  12   2   5       13.43        9.17      4.61 o 
  13   2   5        0.44       -4.99      4.23 o 
 -13   3   5        6.34        6.27     10.32 o 
 -12   3   5        4.26       -3.68      4.68 o 
 -11   3   5       71.89       76.53      8.04 o 
 -10   3   5       38.19       37.52      6.57 o 
  -9   3   5       12.56        7.17      3.18 o 
  -8   3   5      142.31      147.82      5.11 o 
  -7   3   5       73.66       58.99      2.79 o 
  -6   3   5      129.48      138.01      3.44 o 
  -5   3   5      592.68      620.46      8.25 o 
  -4   3   5      374.31      311.82      4.14 o 
  -3   3   5      455.66      446.72      5.83 o 
  -2   3   5      268.68      284.53      4.87 o 
  -1   3   5     2266.76     2231.79     20.65 o 
   0   3   5      247.06      229.58      3.61 o 
   1   3   5        3.02        1.39      0.92 o 
   2   3   5      645.02      634.70      6.83 o 
   3   3   5      146.19      121.94      2.92 o 
   4   3   5      286.29      296.89      4.81 o 
   5   3   5       66.47       80.36      3.10 o 
   6   3   5      720.30      722.43     11.51 o 
   7   3   5      146.95      140.14      6.93 o 
   8   3   5       21.26       19.45      3.62 o 
   9   3   5      219.16      214.18     11.56 o 
  10   3   5       94.51       69.32      6.84 o 
  11   3   5       39.20       31.19      7.11 o 
  12   3   5       10.59       15.03      5.16 o 
  13   3   5       22.38       24.33      6.07 o 
 -12   4   5        3.13        8.90     10.11 o 
 -11   4   5        9.74        6.47      8.70 o 
 -10   4   5       19.34       22.05      9.51 o 
  -9   4   5       40.99       45.52     10.32 o 
  -8   4   5        1.40       -2.49      2.45 o 
  -7   4   5        4.52        2.89      2.38 o 
  -6   4   5      602.04      582.63      9.02 o 
  -5   4   5       96.34       93.66      4.01 o 
  -4   4   5       64.01       66.86      3.44 o 
  -3   4   5      687.68      693.58      8.29 o 
  -2   4   5       79.32       84.86      2.47 o 
  -1   4   5      375.19      388.04      5.20 o 
   0   4   5      133.40      138.59      2.90 o 
   1   4   5      221.20      249.03      4.40 o 
   2   4   5      269.83      271.33      5.42 o 
   3   4   5       80.85       93.49      2.96 o 
   4   4   5        7.11        6.13      1.58 o 
   5   4   5      164.89      193.48      5.49 o 
   6   4   5       17.39       21.91      2.42 o 
   7   4   5        3.62        1.38      2.81 o 
   8   4   5       13.86       21.84      5.90 o 
   9   4   5       12.48       13.85      3.46 o 
  10   4   5       35.37       36.03      4.88 o 
  11   4   5       11.80        8.73      6.08 o 
  12   4   5        2.46       -0.87      4.70 o 
 -11   5   5        4.27        3.44      9.10 o 
 -10   5   5       60.92       93.87     14.57 o 
  -9   5   5        0.03        0.61      7.49 o 
  -8   5   5       23.51       21.85      8.50 o 
  -7   5   5       14.31       11.53      7.28 o 
  -6   5   5       60.44       49.56      9.31 o 
  -5   5   5        0.63       -2.63      4.86 o 
  -4   5   5        3.59        2.00      1.86 o 
  -3   5   5       21.04       19.13      2.40 o 
  -2   5   5       40.88       32.77      2.29 o 
  -1   5   5      263.65      258.37      6.30 o 
   0   5   5       43.32       56.10      2.39 o 
   1   5   5       71.55       68.49      3.15 o 
   2   5   5      172.93      168.12      5.12 o 
   3   5   5       13.34        6.94      2.43 o 
   4   5   5      221.76      202.80      6.41 o 
   5   5   5        0.12       -2.16      2.26 o 
   6   5   5       83.99       85.15      7.47 o 
   7   5   5       25.89       29.32      5.57 o 
   8   5   5        0.64        1.72      3.39 o 
   9   5   5        0.91        0.07      3.70 o 
  10   5   5        9.74        9.91      8.90 o 
  11   5   5        0.74        5.46      9.31 o 
 -10   6   5        3.21        6.88      9.51 o 
  -9   6   5       12.56        1.82      8.09 o 
  -8   6   5        0.00      -11.13      6.88 o 
  -7   6   5        1.21       -9.71      6.07 o 
  -6   6   5       43.23       43.90      9.51 o 
  -5   6   5       21.93       11.73      6.68 o 
  -4   6   5       12.37       12.19      3.85 o 
  -3   6   5       60.32       64.33     13.15 o 
  -2   6   5       16.04        8.40      3.29 o 
  -1   6   5       30.66       40.74      3.42 o 
   0   6   5      108.19      119.61      9.20 o 
   1   6   5        0.65       -0.11      1.90 o 
   2   6   5       29.68       25.25      3.51 o 
   3   6   5       84.86       88.35      4.85 o 
   4   6   5       11.35        5.28      2.77 o 
   5   6   5       42.44       33.01      3.80 o 
   6   6   5        1.19       -1.31      2.81 o 
   7   6   5        5.85        2.72      2.99 o 
   8   6   5        4.72        5.44      4.44 o 
   9   6   5        7.12      -14.36      7.28 o 
  -7   7   5        3.41        1.42      7.28 o 
  -6   7   5       13.12        9.10      7.69 o 
  -5   7   5        5.47        2.23      6.27 o 
  -4   7   5       16.82       29.74      7.28 o 
  -3   7   5        2.81        1.62      5.46 o 
  -2   7   5       42.92       38.64      7.08 o 
  -1   7   5        7.15        4.65      5.06 o 
   0   7   5       19.85       18.14      6.17 o 
   1   7   5       30.99       32.42      4.93 o 
   2   7   5       15.68       15.84      3.24 o 
   3   7   5       21.70       24.96      3.59 o 
   4   7   5        6.15        9.40      3.43 o 
   5   7   5        8.18        8.14      6.37 o 
   6   7   5        8.51       10.85      4.71 o 
   7   7   5       20.21       17.20      8.70 o 
  -3   8   5       13.70       22.25      7.28 o 
 -14   0   6       62.76       70.20     14.36 o 
 -13   0   6      110.89      133.11     16.99 o 
 -12   0   6      124.87      129.88     15.78 o 
 -11   0   6      194.95      230.01     17.40 o 
 -10   0   6      143.75      161.84     15.17 o 
  -9   0   6      136.23      158.20     14.77 o 
  -8   0   6       85.40       81.24      4.87 o 
  -7   0   6        0.24       -0.40      2.43 o 
  -6   0   6        1.33       -0.19      2.72 o 
  -5   0   6        0.26       -0.25      1.13 o 
  -4   0   6      567.80      533.75      9.35 o 
  -3   0   6      696.47      790.90     11.06 o 
  -2   0   6       30.89       39.77      3.04 o 
  -1   0   6       89.94       76.18      2.63 o 
   0   0   6      117.27      127.81      3.92 o 
   1   0   6       66.98       74.22      2.55 o 
   2   0   6     1419.57     1595.45     18.35 o 
   3   0   6     1630.85     1663.43     19.45 o 
   4   0   6      238.52      263.50      7.02 o 
   5   0   6       21.75       31.71      3.21 o 
   6   0   6     2623.73     2645.93     40.29 o 
   7   0   6      321.20      366.88     10.34 o 
   8   0   6      385.25      403.64     22.56 o 
   9   0   6      285.52      260.97      9.92 o 
  10   0   6        2.17       -4.28      3.93 o 
  11   0   6       41.58       35.79      6.85 o 
  12   0   6       73.05      106.00     10.62 o 
  13   0   6        8.24        7.01      6.15 o 
 -14   1   6        3.20        0.61     10.32 o 
 -13   1   6       12.59       18.07     11.03 o 
 -12   1   6        0.55       -4.01      5.00 o 
 -11   1   6        1.96        2.35      3.86 o 
 -10   1   6      134.85      131.18      6.01 o 
  -9   1   6      105.32      108.50      5.30 o 
  -8   1   6      416.73      426.78      9.11 o 
  -7   1   6      111.34      101.55      8.99 o 
  -6   1   6      469.04      455.97      6.98 o 
  -5   1   6       26.66       36.81      2.12 o 
  -4   1   6     3611.03     3768.82     31.22 o 
  -3   1   6     3458.79     3645.11     26.86 o 
  -2   1   6      926.31     1010.86      9.11 o 
  -1   1   6     1558.77     1607.65     14.14 o 
   0   1   6     4278.95     4547.67     46.75 o 
   1   1   6      782.09      671.83      6.96 o 
   2   1   6     1844.96     2031.90     18.14 o 
   3   1   6      382.51      402.72      5.37 o 
   4   1   6      199.69      225.38      5.63 o 
   5   1   6      318.67      341.44      6.87 o 
   6   1   6      232.03      227.22      6.03 o 
   7   1   6        5.00        1.44      2.27 o 
   8   1   6       12.25       11.56      3.97 o 
   9   1   6        7.07        4.85      3.29 o 
  10   1   6        0.06       -2.04      2.84 o 
  11   1   6       56.42       72.84      5.90 o 
  12   1   6        0.29        4.52      3.91 o 
  13   1   6       10.28       16.18      4.64 o 
 -14   2   6        5.92       -0.61     10.32 o 
 -13   2   6       13.50       15.17     10.32 o 
 -12   2   6      141.40      131.26     10.40 o 
 -11   2   6        6.92        7.55      4.15 o 
 -10   2   6      180.67      183.67      7.12 o 
  -9   2   6       33.23       45.56      4.09 o 
  -8   2   6       67.30       80.43      4.54 o 
  -7   2   6      186.17      199.83      4.48 o 
  -6   2   6      510.86      516.18      9.47 o 
  -5   2   6      244.06      248.48      5.99 o 
  -4   2   6     1032.48     1095.38     12.45 o 
  -3   2   6     3231.68     3644.62     28.76 o 
  -2   2   6        5.33        5.26      0.94 o 
  -1   2   6     1228.27     1325.20     12.06 o 
   0   2   6      318.40      376.54      4.58 o 
   1   2   6       91.26       88.72      2.10 o 
   2   2   6      229.60      307.10      4.66 o 
   3   2   6      167.52      153.65      3.63 o 
   4   2   6       12.03       13.14      1.48 o 
   5   2   6      719.77      700.30      8.64 o 
   6   2   6      242.46      252.76      6.41 o 
   7   2   6       13.92       19.09      3.50 o 
   8   2   6      780.51      731.60     14.35 o 
   9   2   6        3.88        3.88      3.36 o 
  10   2   6       35.05       36.58      4.85 o 
  11   2   6       24.24       17.32      4.29 o 
  12   2   6        0.19        0.79      4.22 o 
  13   2   6       20.79       17.83      5.60 o 
 -13   3   6        0.04       -4.25      9.51 o 
 -12   3   6        0.43       -8.09      8.09 o 
 -11   3   6      157.13      141.74     10.01 o 
 -10   3   6        0.21        0.56      7.79 o 
  -9   3   6       12.39       17.41      3.48 o 
  -8   3   6      384.50      389.34      8.62 o 
  -7   3   6       13.46       17.43      1.96 o 
  -6   3   6       36.64       45.24      3.50 o 
  -5   3   6       46.13       46.28      2.81 o 
  -4   3   6      121.49      113.03      2.80 o 
  -3   3   6       18.84       18.82      1.21 o 
  -2   3   6       15.30        9.51      1.24 o 
  -1   3   6        1.25        1.12      0.99 o 
   0   3   6        1.37        1.75      1.06 o 
   1   3   6      254.64      254.32      3.71 o 
   2   3   6      201.56      192.03      3.09 o 
   3   3   6      161.13      141.54      3.45 o 
   4   3   6      499.71      492.20      6.61 o 
   5   3   6       62.23       62.27      2.73 o 
   6   3   6       11.66        7.90      2.37 o 
   7   3   6       93.80      101.23      5.60 o 
   8   3   6        4.30        3.74      4.06 o 
   9   3   6       28.51       19.50      3.88 o 
  10   3   6        0.05       -1.98      4.08 o 
  11   3   6        0.61       -6.11      6.78 o 
  12   3   6       32.40       31.31      7.24 o 
 -12   4   6       24.03       26.30     11.53 o 
 -11   4   6       29.13       22.46     10.72 o 
 -10   4   6        0.31       -7.89      7.08 o 
  -9   4   6       96.37      137.16     15.17 o 
  -8   4   6        5.41        2.28      3.59 o 
  -7   4   6       18.89       15.19     11.63 o 
  -6   4   6      290.06      331.50     11.89 o 
  -5   4   6       23.41       30.80      2.75 o 
  -4   4   6      332.21      296.03      5.98 o 
  -3   4   6       48.22       58.55      2.41 o 
  -2   4   6      354.27      320.76      4.90 o 
  -1   4   6      676.82      645.45      7.73 o 
   0   4   6       16.32       15.18      1.40 o 
   1   4   6      345.00      330.47      5.48 o 
   2   4   6      170.63      154.93      3.85 o 
   3   4   6       88.65       87.00      4.22 o 
   4   4   6        5.07        6.47      1.79 o 
   5   4   6      444.66      423.15      6.92 o 
   6   4   6        0.00       -2.28      1.79 o 
   7   4   6       21.17       19.99      3.33 o 
   8   4   6       63.49       68.50      5.03 o 
   9   4   6        0.20        3.25      3.01 o 
  10   4   6       16.25       20.31      4.05 o 
  11   4   6        0.52        7.07      5.93 o 
  12   4   6        5.68        4.45      5.04 o 
 -11   5   6        7.72        7.08      9.10 o 
 -10   5   6       10.26       18.41      9.71 o 
  -9   5   6       41.87       38.03     10.32 o 
  -8   5   6        2.59       -3.24      6.47 o 
  -7   5   6       87.67       76.67     11.33 o 
  -6   5   6       22.77       13.15      7.08 o 
  -5   5   6       40.72       33.01      5.26 o 
  -4   5   6       55.40       54.40      3.20 o 
  -3   5   6        1.41        1.36      1.32 o 
  -2   5   6       89.89       87.10      3.51 o 
  -1   5   6      236.89      255.25      4.63 o 
   0   5   6      219.88      226.69      4.33 o 
   1   5   6       79.77       92.45      3.81 o 
   2   5   6      135.75      155.08      5.70 o 
   3   5   6        7.42        7.98      2.61 o 
   4   5   6       99.36      110.23      5.42 o 
   5   5   6       17.34       23.20      3.32 o 
   6   5   6        3.37        0.94      2.61 o 
   7   5   6       15.39       17.27      4.13 o 
   8   5   6        3.22        2.12      3.03 o 
   9   5   6       25.71       29.35      4.33 o 
  10   5   6       18.28       27.25      5.47 o 
 -10   6   6        1.48        0.20      8.90 o 
  -9   6   6        9.15       25.29      9.51 o 
  -8   6   6       51.28       57.86     11.53 o 
  -7   6   6        7.88       13.15      8.29 o 
  -6   6   6       11.41       12.34      7.28 o 
  -5   6   6       31.90       30.14      8.09 o 
  -4   6   6       25.48       22.12      9.91 o 
  -3   6   6       58.70       68.07      6.88 o 
  -2   6   6        7.26        1.64      3.01 o 
  -1   6   6       68.75       65.79      4.24 o 
   0   6   6        7.95        6.28      1.87 o 
   1   6   6       62.52       68.40      3.51 o 
   2   6   6       55.74       44.14      3.75 o 
   3   6   6        0.39       -0.08      2.51 o 
   4   6   6       40.10       47.04      4.05 o 
   5   6   6       19.00       13.18      3.36 o 
   6   6   6       13.58       16.63      3.89 o 
   7   6   6        1.63       -1.95      2.91 o 
   8   6   6        6.91        9.57      4.09 o 
   9   6   6        0.26       -3.14      5.00 o 
  -7   7   6       31.83       36.01      9.71 o 
  -6   7   6        1.26       -4.45      6.68 o 
  -5   7   6       23.90       19.83      7.69 o 
  -4   7   6       16.26        2.83      6.07 o 
  -3   7   6        0.65       -0.61      5.46 o 
  -2   7   6       54.53       58.46      8.29 o 
  -1   7   6       12.97       15.66      4.68 o 
   0   7   6       35.68       31.62      5.45 o 
   1   7   6       78.03       83.93      6.95 o 
   2   7   6        3.43        2.99      2.88 o 
   3   7   6       31.07       26.81      3.93 o 
   4   7   6       33.25       34.51      4.36 o 
   5   7   6        0.29        3.32      5.36 o 
   6   7   6        1.44       -5.37      3.89 o 
  -2   8   6        2.84        1.62      5.46 o 
 -14   1   7       29.79       50.98     13.35 o 
 -13   1   7       20.33        7.79      6.58 o 
 -12   1   7        6.52       12.87      5.84 o 
 -11   1   7       93.14       94.54     11.03 o 
 -10   1   7       48.57       38.17      4.37 o 
  -9   1   7      390.87      401.83     14.89 o 
  -8   1   7      978.85      945.54     17.72 o 
  -7   1   7      290.81      282.53     10.07 o 
  -6   1   7      141.16      149.32      4.90 o 
  -5   1   7     1572.62     1567.86     15.76 o 
  -4   1   7      887.61      919.16      9.98 o 
  -3   1   7     1283.44     1348.89     11.87 o 
  -2   1   7     1313.82     1176.89     10.52 o 
  -1   1   7      194.17      200.01      3.20 o 
   0   1   7      357.76      315.60      5.37 o 
   1   1   7     1498.05     1369.36     12.75 o 
   2   1   7      291.51      309.34      4.41 o 
   3   1   7     4371.60     4655.36     37.24 o 
   4   1   7       65.03       62.97      2.71 o 
   5   1   7       15.81       16.61      2.23 o 
   6   1   7      790.55      876.69     13.48 o 
   7   1   7      244.00      248.01      7.76 o 
   8   1   7       84.25       70.81      6.72 o 
   9   1   7       51.14       69.05      4.88 o 
  10   1   7      103.38      101.39      6.65 o 
  11   1   7       13.70        6.62      3.79 o 
  12   1   7       37.39       49.72      5.73 o 
  13   1   7        0.56       -2.30      4.26 o 
 -14   2   7        0.13       -2.63      9.91 o 
 -13   2   7        3.38       -8.09      8.90 o 
 -12   2   7        9.46      -13.96      7.69 o 
 -11   2   7       13.23       15.37      6.07 o 
 -10   2   7        0.59        2.11      3.41 o 
  -9   2   7      399.99      374.69     15.55 o 
  -8   2   7      120.96      130.46     10.32 o 
  -7   2   7       16.24       19.17      2.50 o 
  -6   2   7      373.16      349.17      8.27 o 
  -5   2   7       25.95       28.46      1.88 o 
  -4   2   7     1063.32     1040.50     10.54 o 
  -3   2   7      632.07      630.45      6.08 o 
  -2   2   7     1714.12     1738.66     15.53 o 
  -1   2   7     1102.84     1259.56     12.54 o 
   0   2   7      633.61      577.87      7.99 o 
   1   2   7      650.10      656.73      7.21 o 
   2   2   7      575.39      590.00      8.02 o 
   3   2   7      525.88      574.57      8.15 o 
   4   2   7      242.47      277.89      4.54 o 
   5   2   7      196.81      213.84      5.26 o 
   6   2   7      107.62      103.42      4.73 o 
   7   2   7       24.50       31.72      3.44 o 
   8   2   7       15.43       11.41      3.63 o 
   9   2   7       10.61       15.28      4.23 o 
  10   2   7       43.20       28.91      4.67 o 
  11   2   7        8.17       15.99      4.42 o 
  12   2   7        8.52        8.97      4.52 o 
  13   2   7        1.50        5.58      5.04 o 
 -12   3   7        0.23        7.28      9.91 o 
 -11   3   7        0.10       -1.62      8.09 o 
 -10   3   7      102.87      106.81     14.16 o 
  -9   3   7       69.99       75.05      7.24 o 
  -8   3   7       16.60       12.35      3.34 o 
  -7   3   7       64.13       76.50      3.56 o 
  -6   3   7     1070.75     1005.98     12.73 o 
  -5   3   7      368.10      330.41      6.10 o 
  -4   3   7       16.47       21.96      1.36 o 
  -3   3   7      611.00      623.84      7.41 o 
  -2   3   7      426.58      390.71      5.32 o 
  -1   3   7      621.83      652.02      6.94 o 
   0   3   7        0.13       -0.40      0.88 o 
   1   3   7      729.53      698.92      7.56 o 
   2   3   7        6.15        9.07      1.42 o 
   3   3   7       42.20       48.02      2.23 o 
   4   3   7      123.69      112.41      3.29 o 
   5   3   7       91.47       84.25      3.76 o 
   6   3   7       29.98       24.77      2.93 o 
   7   3   7       53.14       57.04      5.34 o 
   8   3   7        0.68       -4.31      2.96 o 
   9   3   7        8.05        8.55      4.07 o 
  10   3   7       57.01       72.18      7.38 o 
  11   3   7       45.29       50.15      6.72 o 
  12   3   7       13.56       16.53      5.31 o 
 -12   4   7       22.12       40.46     12.14 o 
 -11   4   7       21.54       23.26     10.72 o 
 -10   4   7        1.17        8.50      8.50 o 
  -9   4   7       20.14       21.65      8.29 o 
  -8   4   7       12.56       14.57      6.88 o 
  -7   4   7        0.09        0.87      3.18 o 
  -6   4   7      100.01       97.03      5.70 o 
  -5   4   7       12.01       18.94      2.28 o 
  -4   4   7      232.73      247.11      5.57 o 
  -3   4   7      185.96      176.44      4.12 o 
  -2   4   7       37.51       31.59      1.84 o 
  -1   4   7      914.23      918.40     10.24 o 
   0   4   7        0.14       -1.22      1.11 o 
   1   4   7       64.61       51.76      2.95 o 
   2   4   7      105.50      110.03      3.73 o 
   3   4   7        4.75        6.11      1.24 o 
   4   4   7      110.19      105.05      3.10 o 
   5   4   7        0.31        4.17      2.06 o 
   6   4   7       39.89       39.20      3.85 o 
   7   4   7        0.01        3.24      2.73 o 
   8   4   7        3.13        6.97      3.19 o 
   9   4   7        2.78        1.72      3.19 o 
  10   4   7       39.50       45.34      5.13 o 
  11   4   7        9.24        9.70      5.63 o 
 -11   5   7       11.28       -1.82      8.90 o 
 -10   5   7       78.54       68.78     13.15 o 
  -9   5   7        0.83        3.84      7.69 o 
  -8   5   7      119.58      122.80     14.36 o 
  -7   5   7       37.26       44.30      9.91 o 
  -6   5   7       74.10       71.61     10.52 o 
  -5   5   7       44.31       46.39      4.14 o 
  -4   5   7        8.01       10.79      4.40 o 
  -3   5   7        0.01       -2.39      1.19 o 
  -2   5   7        2.47        1.56      1.26 o 
  -1   5   7       38.71       31.20      1.90 o 
   0   5   7       67.92       53.70      2.58 o 
   1   5   7      375.05      343.93      7.05 o 
   2   5   7       22.25       25.04      3.17 o 
   3   5   7      109.24      118.26      5.61 o 
   4   5   7      253.89      254.13      7.66 o 
   5   5   7        5.79        3.81      2.64 o 
   6   5   7       56.40       51.18      3.98 o 
   7   5   7       20.67       18.44      3.14 o 
   8   5   7        0.15       -2.74      2.88 o 
   9   5   7        0.60        7.26      3.59 o 
  10   5   7        7.99       11.64      4.94 o 
  -9   6   7       10.92        5.06      8.29 o 
  -8   6   7       16.93       16.39      8.90 o 
  -7   6   7       38.84       36.82      9.91 o 
  -6   6   7       30.34       37.63      9.31 o 
  -5   6   7       23.42       24.07      7.28 o 
  -4   6   7       85.39       77.48     10.11 o 
  -3   6   7       45.13       41.64      4.81 o 
  -2   6   7        2.25        4.53      3.01 o 
  -1   6   7      131.65      136.04      5.84 o 
   0   6   7       39.82       37.36      2.76 o 
   1   6   7        1.22        1.98      1.91 o 
   2   6   7       46.46       46.30      5.43 o 
   3   6   7       62.67       64.74      5.43 o 
   4   6   7       42.82       37.37      4.18 o 
   5   6   7       37.89       36.18      5.40 o 
   6   6   7       35.27       37.88      5.46 o 
   7   6   7        0.03        2.53      3.65 o 
   8   6   7       14.63       16.57      5.74 o 
   9   6   7        5.51       -4.59      4.76 o 
  -7   7   7        0.00       -5.46      6.88 o 
  -6   7   7        8.79       -4.86      7.08 o 
  -5   7   7        2.75        3.64      7.08 o 
  -4   7   7        9.95       12.54      6.88 o 
  -3   7   7        1.21        4.05      5.66 o 
  -2   7   7       15.83       12.74      6.27 o 
  -1   7   7        6.45        1.57      3.99 o 
   0   7   7       19.01       15.14      4.75 o 
   1   7   7        0.64       -2.15      2.84 o 
   2   7   7       15.75       19.24      3.70 o 
   3   7   7       32.43       37.52      4.48 o 
   4   7   7        3.81        3.53      3.88 o 
   5   7   7        0.12        3.67      4.17 o 
   6   7   7        1.74        6.07      4.81 o 
 -14   0   8        5.78       15.17     10.32 o 
 -13   0   8       24.64       17.60      9.91 o 
 -12   0   8      246.17      273.91     19.83 o 
 -11   0   8       38.46       65.34     11.13 o 
 -10   0   8        1.83       15.17      7.08 o 
  -9   0   8      976.96      914.74     33.48 o 
  -8   0   8      183.24      210.98      7.89 o 
  -7   0   8       10.06       11.70      2.05 o 
  -6   0   8     3904.24     3888.77     82.64 o 
  -5   0   8      192.56      189.70      9.19 o 
  -4   0   8      990.02      952.36     13.64 o 
  -3   0   8     8406.36     8133.33     82.40 o 
  -2   0   8       13.73       25.32      2.93 o 
  -1   0   8      511.34      499.69      8.56 o 
   0   0   8       68.62       47.66      2.74 o 
   1   0   8      478.06      526.73     13.46 o 
   2   0   8     1469.32     1652.23     19.50 o 
   3   0   8       70.34       70.55      4.06 o 
   4   0   8     1010.28     1017.28     20.04 o 
   5   0   8     2408.74     2478.85     37.92 o 
   6   0   8      276.90      303.84     12.83 o 
   7   0   8       67.12       86.53      7.58 o 
   8   0   8      887.57      853.32     30.65 o 
   9   0   8       41.05       35.90      6.70 o 
  10   0   8        0.15       -2.48      3.68 o 
  11   0   8       78.43       61.55      8.15 o 
  12   0   8        9.39       -1.18      5.49 o 
  13   0   8        3.85        8.27      6.56 o 
 -14   1   8        0.05       -4.05      9.31 o 
 -13   1   8        0.50       -3.40     11.03 o 
 -12   1   8        0.08       -1.72      5.58 o 
 -11   1   8       81.97       65.10     11.83 o 
 -10   1   8       11.85        5.03      2.93 o 
  -9   1   8        9.64        5.78      2.92 o 
  -8   1   8     1015.66      980.91     18.15 o 
  -7   1   8       30.37       21.93      2.90 o 
  -6   1   8       86.08       86.12      3.66 o 
  -5   1   8      115.48      129.74      3.35 o 
  -4   1   8      122.72      119.55      2.71 o 
  -3   1   8        0.07        0.01      1.34 o 
  -2   1   8     1280.99     1499.53     13.88 o 
  -1   1   8      660.87      693.55      9.60 o 
   0   1   8      290.24      291.75      4.92 o 
   1   1   8       46.96       22.74      1.59 o 
   2   1   8     1381.13     1306.77     13.60 o 
   3   1   8     3361.60     3620.15     31.55 o 
   4   1   8       65.39       83.15      3.00 o 
   5   1   8       22.46       18.55      2.09 o 
   6   1   8      321.50      308.24      6.64 o 
   7   1   8       31.12       23.12      3.10 o 
   8   1   8        6.92        6.82      2.98 o 
   9   1   8        2.39        1.77      2.99 o 
  10   1   8       16.55       13.97      4.12 o 
  11   1   8       13.23       18.35      3.85 o 
  12   1   8        0.33        1.49      3.74 o 
  13   1   8       20.83       15.22      4.91 o 
 -14   2   8        9.00       29.13     12.14 o 
 -13   2   8       17.85       28.52     11.73 o 
 -12   2   8       43.51       89.62     14.36 o 
 -11   2   8       24.20       19.63      6.15 o 
 -10   2   8       62.38       80.90      8.32 o 
  -9   2   8        1.50        4.81      3.14 o 
  -8   2   8       13.06        8.14      3.14 o 
  -7   2   8        5.37        2.25      2.18 o 
  -6   2   8       24.56       17.87      2.03 o 
  -5   2   8       81.17       75.80      2.65 o 
  -4   2   8      800.65      820.16      7.54 o 
  -3   2   8      862.71      887.55      8.04 o 
  -2   2   8       92.82       76.35      2.74 o 
  -1   2   8     1063.07     1114.72     11.60 o 
   0   2   8      423.39      401.87      6.49 o 
   1   2   8       99.06      101.55      2.17 o 
   2   2   8       20.05       13.72      1.72 o 
   3   2   8        7.62        6.34      1.66 o 
   4   2   8       23.86       22.91      2.10 o 
   5   2   8      447.80      447.84      7.99 o 
   6   2   8        0.02       -0.34      2.26 o 
   7   2   8        0.06       -5.87      2.94 o 
   8   2   8      138.11      152.12      6.53 o 
   9   2   8       27.16       28.88      4.39 o 
  10   2   8       49.07       51.53      5.69 o 
  11   2   8        3.81        4.87      4.07 o 
  12   2   8        0.16       -1.70      4.41 o 
  13   2   8       14.84       10.26      6.88 o 
 -13   3   8        0.25       -6.88      9.31 o 
 -12   3   8       11.87       30.14     11.33 o 
 -11   3   8       29.67       19.83     10.11 o 
 -10   3   8       25.02       31.96      9.71 o 
  -9   3   8       41.94       43.29      9.71 o 
  -8   3   8        4.42        1.59      2.81 o 
  -7   3   8       68.73       69.81      4.15 o 
  -6   3   8       65.94       51.97      2.74 o 
  -5   3   8      180.71      177.53      4.03 o 
  -4   3   8       23.72       17.49      1.45 o 
  -3   3   8       93.41       90.93      3.26 o 
  -2   3   8      176.36      170.35      3.61 o 
  -1   3   8       76.93       74.21      2.59 o 
   0   3   8      102.49      102.62      2.39 o 
   1   3   8      111.89      110.68      2.58 o 
   2   3   8       13.19       11.64      1.31 o 
   3   3   8      111.51      112.83      3.22 o 
   4   3   8        2.48        4.25      1.54 o 
   5   3   8        5.03        0.79      1.79 o 
   6   3   8       11.83        0.00      2.24 o 
   7   3   8        4.45        1.18      3.68 o 
   8   3   8       23.49       23.75      6.83 o 
   9   3   8        7.78       16.61      3.92 o 
  10   3   8        7.11        4.77      4.65 o 
  11   3   8        6.36       17.08      5.19 o 
  12   3   8       13.40       15.22      6.99 o 
 -12   4   8        5.44       -0.61      9.31 o 
 -11   4   8       90.63      109.24     15.58 o 
 -10   4   8       25.65       41.27     10.72 o 
  -9   4   8       11.12        1.21      7.08 o 
  -8   4   8       14.41       25.69      8.09 o 
  -7   4   8      127.62      146.47      7.32 o 
  -6   4   8       34.85       34.96      4.04 o 
  -5   4   8       17.86       17.28      2.20 o 
  -4   4   8      726.46      746.17     10.01 o 
  -3   4   8       25.05       17.32      1.87 o 
  -2   4   8      216.35      203.16      4.60 o 
  -1   4   8      426.18      486.87      9.52 o 
   0   4   8      486.29      431.19      6.12 o 
   1   4   8       12.90        9.14      1.65 o 
   2   4   8      285.66      291.76      4.55 o 
   3   4   8      482.58      463.26      6.31 o 
   4   4   8      155.84      128.17      3.72 o 
   5   4   8      391.80      386.76      7.47 o 
   6   4   8       16.17       17.60      2.83 o 
   7   4   8      103.12       93.35      5.63 o 
   8   4   8        1.54       -1.91      2.84 o 
   9   4   8        0.60       -0.67      3.18 o 
  10   4   8       43.30       47.29      5.28 o 
  11   4   8        0.03       -9.04      5.50 o 
 -11   5   8        0.06      -14.36      7.69 o 
 -10   5   8       26.80       51.79     11.73 o 
  -9   5   8        4.49       -5.87      7.28 o 
  -8   5   8        2.87       -1.42      7.69 o 
  -7   5   8       44.32       61.09     11.13 o 
  -6   5   8        0.46       -5.87      6.07 o 
  -5   5   8      253.32      247.13     15.13 o 
  -4   5   8        0.00        0.53      2.33 o 
  -3   5   8       71.80       79.13      4.03 o 
  -2   5   8      216.56      214.45      4.40 o 
  -1   5   8       21.73       13.89      1.72 o 
   0   5   8      166.90      154.96      4.66 o 
   1   5   8      366.41      376.22      7.64 o 
   2   5   8       10.57        3.13      2.47 o 
   3   5   8        2.66       -4.16      2.74 o 
   4   5   8      212.79      227.31      7.40 o 
   5   5   8        1.05        2.64      2.41 o 
   6   5   8        1.04       -0.39      2.69 o 
   7   5   8        0.68        1.44      2.58 o 
   8   5   8        0.09       -1.27      3.15 o 
   9   5   8       16.50       22.60      5.02 o 
  10   5   8        6.34        0.09      4.56 o 
  -9   6   8       13.38       10.32      9.10 o 
  -8   6   8        5.82       15.98      8.70 o 
  -7   6   8        1.35       -0.20      7.69 o 
  -6   6   8       40.77       54.42     10.11 o 
  -5   6   8        1.40       -0.40      6.07 o 
  -4   6   8        0.33       -1.21      5.87 o 
  -3   6   8       62.27       79.78      8.19 o 
  -2   6   8        7.79       13.29      2.52 o 
  -1   6   8        2.96        6.71      2.41 o 
   0   6   8        7.29       13.63      2.65 o 
   1   6   8       18.91       20.42      3.76 o 
   2   6   8       29.12       32.34      3.66 o 
   3   6   8        1.81        3.55      2.78 o 
   4   6   8       28.72       30.11      3.92 o 
   5   6   8       32.51       44.00      5.96 o 
   6   6   8        1.96       -0.44      4.06 o 
   7   6   8        4.60        6.53      5.06 o 
   8   6   8       10.25       11.24      5.58 o 
  -7   7   8       17.52       22.66      9.31 o 
  -6   7   8        0.11        3.03      7.28 o 
  -5   7   8       55.39       61.09     10.92 o 
  -4   7   8        3.74        7.69      6.47 o 
  -3   7   8        5.85       17.20      7.08 o 
  -2   7   8       28.65       29.94      7.69 o 
  -1   7   8        5.25       15.10      4.96 o 
   0   7   8       12.41       14.84      5.05 o 
   1   7   8       61.59       67.34      4.95 o 
   2   7   8        7.99        3.76      3.36 o 
   3   7   8       21.82       28.96      5.00 o 
   4   7   8       46.27       50.55     12.85 o 
   5   7   8        0.25       -1.98      4.22 o 
   6   7   8       15.83       20.04      5.47 o 
 -14   1   9       19.24       10.72     10.32 o 
 -13   1   9       11.59        6.94      6.29 o 
 -12   1   9       19.88        5.55      6.22 o 
 -11   1   9       32.38       36.48      6.93 o 
 -10   1   9        6.58        7.89      4.96 o 
  -9   1   9       48.63       46.19      4.32 o 
  -8   1   9       35.70       57.10      4.78 o 
  -7   1   9      589.63      599.91     12.55 o 
  -6   1   9     1034.92     1055.26     12.90 o 
  -5   1   9      212.98      212.86      6.16 o 
  -4   1   9     2286.02     2387.91     21.06 o 
  -3   1   9      384.61      383.60      5.39 o 
  -2   1   9      714.00      782.02      8.49 o 
  -1   1   9      133.99      138.44      3.42 o 
   0   1   9       82.12       97.48      3.00 o 
   1   1   9      157.69      208.00      4.72 o 
   2   1   9      346.70      293.58      5.48 o 
   3   1   9      787.09      764.11      9.43 o 
   4   1   9      640.70      603.02      8.29 o 
   5   1   9        1.64        4.91      1.87 o 
   6   1   9      831.80      801.22     12.92 o 
   7   1   9      778.83      733.07     14.51 o 
   8   1   9       98.86      118.47      5.91 o 
   9   1   9       89.02       95.80      6.59 o 
  10   1   9       20.37       16.43      5.20 o 
  11   1   9        0.19       -2.91      3.14 o 
  12   1   9       27.24       21.65      4.92 o 
  13   1   9        3.44        7.25      4.46 o 
 -13   2   9        2.51        9.91     10.11 o 
 -12   2   9       28.28       36.01     11.13 o 
 -11   2   9       37.44       42.05      7.29 o 
 -10   2   9        2.83        6.03      5.10 o 
  -9   2   9      209.41      237.79      8.68 o 
  -8   2   9       23.11       13.19      3.27 o 
  -7   2   9       89.95       84.09     10.24 o 
  -6   2   9      119.00      105.71      3.87 o 
  -5   2   9        9.61       10.48      1.47 o 
  -4   2   9      189.24      237.99      3.50 o 
  -3   2   9      143.43      183.84      3.44 o 
  -2   2   9      403.08      421.96      5.99 o 
  -1   2   9       38.40       23.40      1.71 o 
   0   2   9        0.62        2.31      1.27 o 
   1   2   9      949.94     1051.61     11.59 o 
   2   2   9     1565.30     1503.20     15.52 o 
   3   2   9        0.10       -1.63      1.49 o 
   4   2   9       65.49       61.60      3.24 o 
   5   2   9      436.19      444.94      9.38 o 
   6   2   9       43.38       47.31      3.71 o 
   7   2   9       53.56       48.92      4.11 o 
   8   2   9      104.36      122.54      6.60 o 
   9   2   9       35.00       45.22      4.98 o 
  10   2   9        0.01        1.91      4.44 o 
  11   2   9        9.42       11.28      4.24 o 
  12   2   9       12.26        1.25      4.25 o 
 -13   3   9       51.96       64.33     14.36 o 
 -12   3   9        1.56        1.21      9.10 o 
 -11   3   9       48.30       68.78     13.15 o 
 -10   3   9       18.51       23.47      9.31 o 
  -9   3   9        1.79        5.06      7.49 o 
  -8   3   9       29.19       49.39      4.59 o 
  -7   3   9       74.72       71.48      4.21 o 
  -6   3   9        0.06       -2.84      1.45 o 
  -5   3   9      240.36      243.04      5.43 o 
  -4   3   9      186.93      178.30      3.73 o 
  -3   3   9       12.81        9.28      2.24 o 
  -2   3   9      745.89      715.66     10.43 o 
  -1   3   9        4.50        6.58      1.15 o 
   0   3   9        7.09        3.65      1.14 o 
   1   3   9      580.28      568.89      6.94 o 
   2   3   9        5.85        4.09      1.22 o 
   3   3   9       80.88       76.79      2.89 o 
   4   3   9      416.66      395.60      6.64 o 
   5   3   9       38.23       41.66      3.09 o 
   6   3   9       54.38       48.60      3.44 o 
   7   3   9       51.79       52.63      6.73 o 
   8   3   9        5.77        0.61      3.16 o 
   9   3   9        2.25        3.15      3.47 o 
  10   3   9        4.27        2.10      5.66 o 
  11   3   9        7.03       10.63      5.39 o 
  12   3   9       17.72       17.05      6.13 o 
 -12   4   9       10.37        6.27     10.72 o 
 -11   4   9        3.89        8.09      9.10 o 
 -10   4   9       33.25       37.63     10.72 o 
  -9   4   9        1.37       -5.66      6.68 o 
  -8   4   9       22.18       28.12      8.70 o 
  -7   4   9        0.94        1.00      5.77 o 
  -6   4   9       43.49       52.81      4.50 o 
  -5   4   9       81.10       78.67      4.41 o 
  -4   4   9       29.85       31.70      2.66 o 
  -3   4   9        0.25       -1.27      1.87 o 
  -2   4   9        2.81       -1.41      1.93 o 
  -1   4   9      568.77      550.68     10.41 o 
   0   4   9       82.90       87.99      2.89 o 
   1   4   9       25.02       24.38      2.08 o 
   2   4   9      131.94      129.52      4.79 o 
   3   4   9      189.11      188.86      4.83 o 
   4   4   9       23.59       23.98      2.20 o 
   5   4   9        0.35        1.85      2.04 o 
   6   4   9       99.82       93.11      4.92 o 
   7   4   9        1.14       -1.71      2.81 o 
   8   4   9        6.86        6.23      4.27 o 
   9   4   9        3.83        6.65      3.61 o 
  10   4   9       12.48       17.50      4.67 o 
  11   4   9       15.51       16.80      5.84 o 
 -11   5   9       36.04       46.12     12.95 o 
 -10   5   9        8.60       10.72      9.10 o 
  -9   5   9        0.21      -12.74      7.08 o 
  -8   5   9      131.42      116.32     14.16 o 
  -7   5   9        1.85        9.10      7.08 o 
  -6   5   9       90.42       99.13     12.34 o 
  -5   5   9      140.93      146.46     13.76 o 
  -4   5   9        7.36        5.39      2.65 o 
  -3   5   9       34.45       38.32      3.11 o 
  -2   5   9       50.78       57.79      6.13 o 
  -1   5   9        3.23        1.21      1.52 o 
   0   5   9        2.99        1.57      1.79 o 
   1   5   9       39.31       39.73      3.05 o 
   2   5   9        1.07        0.92      2.40 o 
   3   5   9      112.98      111.33      5.77 o 
   4   5   9       65.51       63.61      4.21 o 
   5   5   9        3.03        0.07      2.41 o 
   6   5   9       89.65       77.88      4.89 o 
   7   5   9        3.17        5.65      3.76 o 
   8   5   9        5.77        3.46      3.33 o 
   9   5   9        6.37        8.85      5.59 o 
  10   5   9        0.09       -2.29      4.74 o 
  -9   6   9       11.26       15.17      9.10 o 
  -8   6   9        1.37        2.23      7.89 o 
  -7   6   9       33.24       49.56     10.72 o 
  -6   6   9       46.00       53.61     10.52 o 
  -5   6   9       19.78       20.03      7.08 o 
  -4   6   9       58.17       69.59     10.11 o 
  -3   6   9       38.18       30.16      4.23 o 
  -2   6   9       72.08       68.48      4.84 o 
  -1   6   9       75.43       72.31      6.65 o 
   0   6   9       28.78       32.86      3.34 o 
   1   6   9       16.53       16.84      2.75 o 
   2   6   9       26.33       27.74      3.58 o 
   3   6   9       55.83       56.58      5.81 o 
   4   6   9        1.58        1.11      2.91 o 
   5   6   9       31.95       38.23      4.91 o 
   6   6   9       18.19       22.21      7.99 o 
   7   6   9       13.22        7.97      5.14 o 
   8   6   9       14.85       11.65      5.76 o 
  -6   7   9        0.79       -2.43      6.88 o 
  -5   7   9        0.29        7.49      7.89 o 
  -4   7   9       36.20       52.60      9.91 o 
  -3   7   9        3.43        1.62      6.07 o 
  -2   7   9       10.48       16.18      6.88 o 
  -1   7   9        1.11       -5.70      4.06 o 
   0   7   9       15.58       22.29      6.47 o 
   1   7   9        3.98       11.33      5.26 o 
   2   7   9        4.12        2.09      3.93 o 
   3   7   9        4.32       -1.21      4.01 o 
   4   7   9        2.95        2.30      4.75 o 
   5   7   9        0.11       -4.19      4.07 o 
 -14   0  10        4.74      -12.74      8.70 o 
 -13   0  10        0.46        2.23      8.09 o 
 -12   0  10       98.09      107.83     14.57 o 
 -11   0  10       20.24       12.14      8.09 o 
 -10   0  10        6.10        2.43      6.27 o 
  -9   0  10      286.17      324.69     19.02 o 
  -8   0  10        0.03      -12.54      6.27 o 
  -7   0  10     2363.16     2280.11     62.91 o 
  -6   0  10       74.47       59.99      5.86 o 
  -5   0  10       15.62       13.49      2.29 o 
  -4   0  10     4309.30     4541.89     59.65 o 
  -3   0  10        0.65       -1.00      1.48 o 
  -2   0  10      160.95      201.31      8.68 o 
  -1   0  10      418.46      360.53     12.87 o 
   0   0  10     1241.90     1275.19     20.43 o 
   1   0  10        9.70        8.28      3.74 o 
   2   0  10       14.02       22.18      2.66 o 
   3   0  10     1908.13     1913.17     29.98 o 
   4   0  10      154.25      161.40      6.51 o 
   5   0  10       63.73       73.98      5.08 o 
   6   0  10        7.35        5.98      3.79 o 
   7   0  10      101.45      104.75      8.94 o 
   8   0  10      280.69      290.13     13.30 o 
   9   0  10        4.99       -1.66      5.46 o 
  10   0  10       45.64       70.13      9.15 o 
  11   0  10       32.10       33.09      7.32 o 
  12   0  10        0.56       -7.94      4.86 o 
  13   0  10        5.35        8.20      6.65 o 
 -14   1  10        2.13       -4.25      9.31 o 
 -13   1  10        1.34       -4.57      5.94 o 
 -12   1  10       12.73        5.95      6.17 o 
 -11   1  10        2.30        2.24      5.21 o 
 -10   1  10        8.05       18.79      5.64 o 
  -9   1  10       29.97       27.00      3.58 o 
  -8   1  10       36.17       29.62      3.49 o 
  -7   1  10       44.91       48.82      4.21 o 
  -6   1  10      727.85      762.33     15.89 o 
  -5   1  10       80.57       77.06      3.66 o 
  -4   1  10       25.78       30.78      2.10 o 
  -3   1  10      484.75      523.49      6.71 o 
  -2   1  10      295.01      319.48      5.70 o 
  -1   1  10       21.92       13.94      1.39 o 
   0   1  10      108.05      124.18      3.02 o 
   1   1  10      359.96      410.74      8.19 o 
   2   1  10        0.05       -2.23      1.17 o 
   3   1  10       19.58       25.95      2.14 o 
   4   1  10        9.78        7.25      1.97 o 
   5   1  10      448.58      446.51      8.06 o 
   6   1  10        6.79        9.28      2.60 o 
   7   1  10        4.48        7.06      3.44 o 
   8   1  10      194.54      200.77     12.99 o 
   9   1  10        0.46        0.39      2.97 o 
  10   1  10        0.55        1.75      3.22 o 
  11   1  10        0.72       -0.97      3.89 o 
  12   1  10        0.25        1.41      3.72 o 
 -13   2  10       27.98       18.81     11.53 o 
 -12   2  10       14.72       -2.02      9.10 o 
 -11   2  10       62.10       32.77     10.32 o 
 -10   2  10      103.56      114.50      9.53 o 
  -9   2  10       98.28       90.38      6.71 o 
  -8   2  10        7.85        2.84      2.85 o 
  -7   2  10      354.66      336.01      9.35 o 
  -6   2  10       82.73       80.15      3.07 o 
  -5   2  10        3.49        4.84      1.56 o 
  -4   2  10      243.05      213.91      4.86 o 
  -3   2  10      469.19      455.97      5.95 o 
  -2   2  10       12.67       14.79      1.63 o 
  -1   2  10      362.59      339.70      6.74 o 
   0   2  10      569.00      612.50      8.52 o 
   1   2  10      933.36      931.33     14.31 o 
   2   2  10      709.44      702.78      8.20 o 
   3   2  10       58.82       61.39      2.87 o 
   4   2  10        5.09        3.06      1.70 o 
   5   2  10      186.82      197.43      5.28 o 
   6   2  10      219.23      203.18      5.61 o 
   7   2  10       28.52       30.91      3.71 o 
   8   2  10       59.17       48.75      4.47 o 
   9   2  10      160.76      155.55      7.95 o 
  10   2  10       34.63       41.80      5.35 o 
  11   2  10       25.28       24.63      5.09 o 
  12   2  10        0.61       -3.41      4.98 o 
 -13   3  10       25.54       20.03     11.33 o 
 -12   3  10       24.97       15.17     10.92 o 
 -11   3  10        2.74       10.92      9.91 o 
 -10   3  10       55.09       50.98     11.33 o 
  -9   3  10       57.87       40.06     10.11 o 
  -8   3  10       24.89       29.19      4.08 o 
  -7   3  10       75.34       60.81      4.00 o 
  -6   3  10       21.44       13.51      2.47 o 
  -5   3  10       20.47       17.17      2.02 o 
  -4   3  10       26.43       25.24      2.04 o 
  -3   3  10        3.60        3.53      1.55 o 
  -2   3  10      226.13      211.22      8.50 o 
  -1   3  10       67.51       64.04      3.51 o 
   0   3  10        8.17        6.58      1.36 o 
   1   3  10      351.43      330.66      4.76 o 
   2   3  10       24.59       26.61      1.80 o 
   3   3  10       13.25       12.58      1.65 o 
   4   3  10       42.13       40.04      3.01 o 
   5   3  10       17.91       15.94      2.47 o 
   6   3  10       12.26       13.67      2.56 o 
   7   3  10       11.28       10.22      3.01 o 
   8   3  10       22.01       18.82      4.50 o 
   9   3  10       10.00        8.79      5.13 o 
  10   3  10       36.20       31.37      5.83 o 
  11   3  10        1.63        6.77      5.11 o 
 -12   4  10       14.45        9.51     10.32 o 
 -11   4  10       21.56       20.63     10.52 o 
 -10   4  10       10.10       12.14      8.90 o 
  -9   4  10       79.77       98.11     13.76 o 
  -8   4  10       42.28       26.30      8.70 o 
  -7   4  10       20.63       30.14      8.09 o 
  -6   4  10        4.57        9.59      3.55 o 
  -5   4  10      113.21      103.08      4.88 o 
  -4   4  10        7.37       13.93      1.78 o 
  -3   4  10       40.42       30.36      3.34 o 
  -2   4  10       22.07       16.21      2.16 o 
  -1   4  10        3.16        0.41      1.90 o 
   0   4  10      665.54      626.57      7.54 o 
   1   4  10      410.40      393.85      5.69 o 
   2   4  10      222.60      210.72      4.04 o 
   3   4  10       40.67       44.21      2.47 o 
   4   4  10      140.02      151.47      5.35 o 
   5   4  10      114.93      111.05      4.71 o 
   6   4  10        2.60        1.26      2.42 o 
   7   4  10       22.10       30.99      3.65 o 
   8   4  10        0.11        1.64      3.11 o 
   9   4  10        0.37        4.53      3.62 o 
  10   4  10        9.84        5.42      7.62 o 
  11   4  10        1.69       12.58      6.19 o 
 -11   5  10       15.51       11.53     10.52 o 
 -10   5  10        1.69       15.17      9.10 o 
  -9   5  10       15.21       13.55      8.90 o 
  -8   5  10       45.04       38.64     10.11 o 
  -7   5  10        0.01        6.47      7.08 o 
  -6   5  10       25.15       19.62      7.89 o 
  -5   5  10      167.39      186.92     14.97 o 
  -4   5  10       22.22       25.62      7.07 o 
  -3   5  10      202.13      209.19      7.57 o 
  -2   5  10       48.68       52.75      4.07 o 
  -1   5  10       31.72       33.82      3.29 o 
   0   5  10      166.10      146.64      5.29 o 
   1   5  10       65.08       63.71      3.23 o 
   2   5  10        0.37       -4.33      2.34 o 
   3   5  10        0.01       -2.17      2.16 o 
   4   5  10       58.04       55.30      4.01 o 
   5   5  10       45.63       45.40      4.50 o 
   6   5  10       26.82       34.32      4.22 o 
   7   5  10        0.88        2.30      2.72 o 
   8   5  10        0.00        0.40      4.48 o 
   9   5  10        7.28        7.99      4.78 o 
  -9   6  10       14.78       17.60     10.72 o 
  -8   6  10        2.82        5.66      7.69 o 
  -7   6  10        7.92       11.33      8.09 o 
  -6   6  10       17.43       28.12      9.10 o 
  -5   6  10        0.54       -6.47      6.27 o 
  -4   6  10        2.66        6.07      6.47 o 
  -3   6  10       26.83       27.31      7.49 o 
  -2   6  10        7.99        5.45      2.83 o 
  -1   6  10       14.89       17.84      3.29 o 
   0   6  10       11.43        8.83      2.57 o 
   1   6  10        0.03        0.09      2.34 o 
   2   6  10       63.29       77.60      6.30 o 
   3   6  10        0.08        2.28      3.27 o 
   4   6  10       17.25       10.91      4.03 o 
   5   6  10       17.47       26.73      4.78 o 
   6   6  10        0.27        4.73      9.81 o 
   7   6  10        9.17       18.12     14.26 o 
  -6   7  10        2.21       -6.27      7.49 o 
  -5   7  10       26.87       36.41      9.91 o 
  -4   7  10        8.32        3.03      7.49 o 
  -3   7  10       31.55       35.60      8.70 o 
  -2   7  10       14.28       10.72      7.08 o 
  -1   7  10        2.34        0.81      6.07 o 
   0   7  10        9.20        9.51      6.68 o 
   1   7  10       25.82       30.84      4.96 o 
   2   7  10        9.82        7.06      4.14 o 
   3   7  10        9.24       12.49      4.78 o 
   4   7  10       27.46       32.95      5.86 o 
   5   7  10        0.03       -5.12      4.37 o 
 -13   1  11        9.05       11.53     10.11 o 
 -12   1  11       34.52       45.70      8.15 o 
 -11   1  11        9.05       17.27      6.17 o 
 -10   1  11        1.29        0.44      4.78 o 
  -9   1  11       66.40       73.55      5.05 o 
  -8   1  11       11.41        1.58      5.46 o 
  -7   1  11      167.66      130.23      8.71 o 
  -6   1  11      187.70      194.27      7.30 o 
  -5   1  11     1635.29     1632.24     16.44 o 
  -4   1  11       19.81       16.81      3.02 o 
  -3   1  11       67.78       70.42      2.69 o 
  -2   1  11     1362.64     1459.55     15.27 o 
  -1   1  11      219.02      200.55      4.14 o 
   0   1  11       39.95       40.51      2.04 o 
   1   1  11       94.00      117.85      4.46 o 
   2   1  11        1.14        1.10      1.36 o 
   3   1  11      307.59      285.11      5.73 o 
   4   1  11      710.82      763.87     10.16 o 
   5   1  11      263.36      256.96      6.18 o 
   6   1  11      205.99      199.60      6.44 o 
   7   1  11      127.20      137.54      7.15 o 
   8   1  11       70.31       80.43      6.07 o 
   9   1  11       75.01       70.13      5.42 o 
  10   1  11        3.63        2.08      3.35 o 
  11   1  11        3.12        6.04      4.53 o 
  12   1  11       12.85       12.74      4.25 o 
 -13   2  11        3.99       -9.71      9.10 o 
 -12   2  11        1.34       -4.05      8.70 o 
 -11   2  11        0.45       -2.83      7.69 o 
 -10   2  11       78.80       93.01      8.92 o 
  -9   2  11       36.34       44.43      4.87 o 
  -8   2  11        7.03        2.95      3.07 o 
  -7   2  11      231.72      218.72      6.19 o 
  -6   2  11      249.40      263.34      6.38 o 
  -5   2  11        5.62        4.55      1.49 o 
  -4   2  11        6.74        4.39      1.29 o 
  -3   2  11       64.82       61.04      2.79 o 
  -2   2  11      650.10      679.35      8.67 o 
  -1   2  11      316.49      325.32      5.95 o 
   0   2  11      105.28      117.33      3.76 o 
   1   2  11      269.35      261.62      5.07 o 
   2   2  11      259.47      280.92      6.32 o 
   3   2  11       69.22       68.14      3.13 o 
   4   2  11      160.50      176.04      4.81 o 
   5   2  11       18.11       14.06      3.06 o 
   6   2  11       29.01       24.01      3.08 o 
   7   2  11       62.02       69.13      4.76 o 
   8   2  11        1.39        1.69      3.05 o 
   9   2  11        9.76        6.51      3.54 o 
  10   2  11       23.39       30.28      4.99 o 
  11   2  11        0.48        6.09      5.13 o 
  12   2  11       10.73       15.95      7.11 o 
 -13   3  11       11.40        5.87     10.72 o 
 -12   3  11       10.72       21.44     10.92 o 
 -11   3  11      164.92      178.43     19.22 o 
 -10   3  11        1.53        3.03      8.50 o 
  -9   3  11        4.33        3.64      7.28 o 
  -8   3  11      129.13      145.86     10.11 o 
  -7   3  11        0.05       -2.27      1.95 o 
  -6   3  11        0.39       -3.09      1.73 o 
  -5   3  11      378.47      388.43      6.09 o 
  -4   3  11       46.13       42.98      2.32 o 
  -3   3  11      104.07      108.05      4.02 o 
  -2   3  11       80.12       94.65      3.60 o 
  -1   3  11       91.99       89.01      3.50 o 
   0   3  11      743.24      730.58     10.04 o 
   1   3  11       73.34       64.58      2.74 o 
   2   3  11        2.83        2.23      1.07 o 
   3   3  11      730.43      713.67      8.40 o 
   4   3  11      178.82      176.74      5.17 o 
   5   3  11        0.04       -1.11      2.04 o 
   6   3  11      105.69      103.43      4.79 o 
   7   3  11       23.56       19.40      3.43 o 
   8   3  11       17.10       22.67      5.20 o 
   9   3  11        3.79        4.83      4.47 o 
  10   3  11        5.42        0.92      4.57 o 
  11   3  11        2.88       -0.30      5.06 o 
 -12   4  11        6.18       15.98     10.92 o 
 -11   4  11        7.72       -4.65      8.70 o 
 -10   4  11       53.89       60.49     12.95 o 
  -9   4  11       12.58       18.41      9.10 o 
  -8   4  11        0.34       -2.02      6.07 o 
  -7   4  11        1.30       -0.40      5.66 o 
  -6   4  11       11.83       13.35      6.88 o 
  -5   4  11        0.19        0.30      2.14 o 
  -4   4  11        1.74        0.44      1.92 o 
  -3   4  11       74.29       89.21      3.70 o 
  -2   4  11        0.23       -2.77      1.64 o 
  -1   4  11      133.06      130.72      4.48 o 
   0   4  11      409.92      408.88      5.95 o 
   1   4  11      180.09      180.72      6.38 o 
   2   4  11      151.83      149.75      4.06 o 
   3   4  11       86.03       98.21      3.45 o 
   4   4  11       29.34       31.46      2.75 o 
   5   4  11        7.78        9.04      2.08 o 
   6   4  11       17.13       25.76      3.41 o 
   7   4  11        2.64        5.37      2.85 o 
   8   4  11       33.24       34.06      4.67 o 
   9   4  11        9.96       12.45      4.93 o 
  10   4  11        5.76       10.86      5.33 o 
 -10   5  11       16.66       35.00     11.33 o 
  -9   5  11        8.52       -1.42      7.69 o 
  -8   5  11        7.18       17.60      8.70 o 
  -7   5  11       34.58       16.39      8.50 o 
  -6   5  11      104.85      106.21     13.15 o 
  -5   5  11       38.96       61.70     10.11 o 
  -4   5  11        2.13        2.89      3.59 o 
  -3   5  11      158.52      185.27     12.58 o 
  -2   5  11        0.92        2.69      2.91 o 
  -1   5  11       19.42       28.04      3.33 o 
   0   5  11       59.17       59.56      4.26 o 
   1   5  11        0.24       -1.28      2.16 o 
   2   5  11        0.01       -2.69      2.40 o 
   3   5  11       50.82       33.37      3.42 o 
   4   5  11       10.97       16.78      2.96 o 
   5   5  11        4.99        7.46      2.85 o 
   6   5  11       19.39       20.51      3.47 o 
   7   5  11        1.99       -2.41      3.16 o 
   8   5  11        9.68        8.30      4.91 o 
   9   5  11        1.47        0.53      4.52 o 
  -8   6  11        1.17        2.43      8.09 o 
  -7   6  11        1.36       -0.40      7.69 o 
  -6   6  11       51.88       49.56     10.32 o 
  -5   6  11       58.94       46.33      9.91 o 
  -4   6  11       32.17       17.80      7.69 o 
  -3   6  11        0.74        3.84      6.27 o 
  -2   6  11       58.51       60.57      4.79 o 
  -1   6  11       36.49       48.20      6.42 o 
   0   6  11        3.15        6.51      2.76 o 
   1   6  11        7.07        7.71      2.98 o 
   2   6  11       28.47       34.14      4.03 o 
   3   6  11       10.91       10.19      3.89 o 
   4   6  11        0.00        1.09      3.47 o 
   5   6  11       17.85       25.55      5.67 o 
   6   6  11        0.17       -0.43      4.52 o 
   7   6  11        7.53        6.02      5.49 o 
  -5   7  11       12.27       18.61      8.29 o 
  -4   7  11       10.10        3.84      7.69 o 
  -3   7  11        4.53        3.44      7.28 o 
  -2   7  11       25.43       34.19      8.70 o 
  -1   7  11        1.42       -4.65      5.87 o 
   0   7  11        5.51        7.54      4.03 o 
   1   7  11        0.22        6.18      3.97 o 
   2   7  11        1.34        8.42      4.75 o 
   3   7  11        1.22        6.26      4.49 o 
   4   7  11        0.22       -1.16      4.50 o 
 -13   0  12        0.32        2.23      9.10 o 
 -12   0  12        2.57        1.62      8.09 o 
 -11   0  12       10.92       23.06      9.10 o 
 -10   0  12       87.53       95.28     12.74 o 
  -9   0  12        0.02       -4.86      5.46 o 
  -8   0  12      242.00      175.39     15.58 o 
  -7   0  12     2090.16     2242.28     62.91 o 
  -6   0  12      160.57      169.32     13.35 o 
  -5   0  12       51.91       53.33      5.79 o 
  -4   0  12     1339.63     1317.16     18.84 o 
  -3   0  12      274.33      291.70      9.53 o 
  -2   0  12     1001.38     1004.28     22.17 o 
  -1   0  12        0.45       -0.02      2.33 o 
   0   0  12        8.86        8.24      2.10 o 
   1   0  12       68.40       73.65      4.10 o 
   2   0  12        1.16       -1.13      1.80 o 
   3   0  12      553.35      550.15     12.44 o 
   4   0  12      261.12      290.24      9.00 o 
   5   0  12       92.79       81.70      5.73 o 
   6   0  12      109.33       95.15      8.65 o 
   7   0  12      148.26      149.46     10.92 o 
   8   0  12       17.52       14.56      5.72 o 
   9   0  12       26.38       25.31      6.44 o 
  10   0  12       13.93       16.34     15.07 o 
  11   0  12        2.33       -4.04      4.46 o 
  12   0  12        0.02       -3.49      4.76 o 
 -13   1  12        1.17        8.29      9.51 o 
 -12   1  12        0.02       -5.36      5.29 o 
 -11   1  12        2.46        2.80      5.22 o 
 -10   1  12       10.94       12.29      5.62 o 
  -9   1  12        1.15       -0.93      4.43 o 
  -8   1  12       46.23       38.28      6.57 o 
  -7   1  12        0.05       -3.22      3.85 o 
  -6   1  12       36.31       37.17      5.43 o 
  -5   1  12       46.94       50.68      3.26 o 
  -4   1  12      106.40       88.82      3.59 o 
  -3   1  12        0.04       -0.05      1.27 o 
  -2   1  12      199.42      199.86      4.64 o 
  -1   1  12      280.84      277.61      5.54 o 
   0   1  12       74.69       88.98      6.19 o 
   1   1  12      149.39      139.45      4.91 o 
   2   1  12        9.99        6.58      2.05 o 
   3   1  12       94.75       68.80      3.27 o 
   4   1  12       51.76       53.63      2.97 o 
   5   1  12       13.50       16.80      3.10 o 
   6   1  12       41.06       37.84      3.64 o 
   7   1  12        2.61       -1.05      3.35 o 
   8   1  12       13.91       10.84      3.95 o 
   9   1  12        0.56        2.16      4.96 o 
  10   1  12       14.45       13.47      3.88 o 
  11   1  12        5.28        6.11      4.43 o 
  12   1  12        0.35        1.29      4.01 o 
 -13   2  12       11.98       31.76     11.73 o 
 -12   2  12       61.83       63.72     14.16 o 
 -11   2  12        1.60       -8.09      7.69 o 
 -10   2  12       16.64       19.24      5.93 o 
  -9   2  12      179.69      216.43     11.66 o 
  -8   2  12       71.86       73.07      6.95 o 
  -7   2  12      127.62      133.74      6.17 o 
  -6   2  12      224.66      217.40      7.10 o 
  -5   2  12       59.35       57.78      2.94 o 
  -4   2  12       85.45       80.33      3.27 o 
  -3   2  12      624.38      639.34      8.24 o 
  -2   2  12       49.97       45.53      2.52 o 
  -1   2  12      114.18      129.05      3.96 o 
   0   2  12       35.67       40.23      2.59 o 
   1   2  12      205.17      185.60      6.54 o 
   2   2  12      746.42      732.27     15.10 o 
   3   2  12       46.60       39.91      2.65 o 
   4   2  12      273.81      266.36      6.09 o 
   5   2  12      258.90      260.19      6.54 o 
   6   2  12       16.68       13.90      2.79 o 
   7   2  12       85.16       98.75      5.64 o 
   8   2  12       18.66       28.86      4.27 o 
   9   2  12       13.53       14.23      3.74 o 
  10   2  12       22.00       27.66      4.50 o 
  11   2  12       29.45       28.62      6.31 o 
 -12   3  12        0.49       -9.51      9.31 o 
 -11   3  12       67.02       78.09     14.57 o 
 -10   3  12        1.87       -9.10      7.89 o 
  -9   3  12        0.26        9.51      8.09 o 
  -8   3  12      141.76      136.55     14.97 o 
  -7   3  12       19.28       17.47      4.44 o 
  -6   3  12        0.22       -1.93      1.88 o 
  -5   3  12      185.22      165.51      5.80 o 
  -4   3  12       28.20       19.36      2.24 o 
  -3   3  12       10.10        6.69      2.44 o 
  -2   3  12      514.97      492.78      8.00 o 
  -1   3  12       55.05       47.89      2.89 o 
   0   3  12       52.51       62.42      3.21 o 
   1   3  12       93.48      108.13      4.43 o 
   2   3  12        0.55       -2.01      1.60 o 
   3   3  12       58.54       63.32      2.59 o 
   4   3  12       13.36        8.88      1.91 o 
   5   3  12        1.01        1.12      1.76 o 
   6   3  12       17.48       24.12      3.05 o 
   7   3  12        0.76        3.88      2.79 o 
   8   3  12        1.35        2.23      3.07 o 
   9   3  12       21.19       31.89      7.26 o 
  10   3  12       13.72       10.74      5.16 o 
  11   3  12        0.98       -6.56      4.97 o 
 -11   4  12        8.07        2.63      9.10 o 
 -10   4  12        0.70        1.01      8.50 o 
  -9   4  12       43.40       38.84     10.72 o 
  -8   4  12       31.13       24.48      8.90 o 
  -7   4  12        3.87        5.06      6.68 o 
  -6   4  12        2.32        0.00      5.87 o 
  -5   4  12        1.84       -0.24      3.68 o 
  -4   4  12        3.05        0.21      1.97 o 
  -3   4  12       11.53       17.97      2.96 o 
  -2   4  12        1.56       -0.37      1.92 o 
  -1   4  12       25.90       20.18      2.72 o 
   0   4  12       30.89       40.43      3.27 o 
   1   4  12       49.82       54.62      2.52 o 
   2   4  12      363.86      342.28      6.24 o 
   3   4  12        0.09       -2.14      1.52 o 
   4   4  12       10.55        5.16      1.84 o 
   5   4  12      154.98      155.12      5.97 o 
   6   4  12        4.19        7.79      2.88 o 
   7   4  12        6.02        4.09      3.24 o 
   8   4  12        2.61        1.10      4.14 o 
   9   4  12        0.50       -3.87      4.15 o 
  10   4  12        0.35       -1.46      4.80 o 
 -10   5  12        2.60       -1.62      8.70 o 
  -9   5  12        0.02       -0.20      8.29 o 
  -8   5  12       12.53       13.15      8.70 o 
  -7   5  12       19.92       13.76      8.09 o 
  -6   5  12        5.60       16.39      7.89 o 
  -5   5  12        6.16       12.34      7.49 o 
  -4   5  12       15.81       13.54      5.87 o 
  -3   5  12      241.51      257.49     11.01 o 
  -2   5  12        1.50        0.22      3.06 o 
  -1   5  12       11.78        7.84      2.72 o 
   0   5  12       73.72       79.73      4.56 o 
   1   5  12        7.34        2.03      2.38 o 
   2   5  12        5.02        5.32      2.40 o 
   3   5  12        3.08        5.28      2.56 o 
   4   5  12       32.94       33.38      3.60 o 
   5   5  12       32.79       33.84      3.77 o 
   6   5  12       35.38       37.21      4.54 o 
   7   5  12       19.43       15.41      4.75 o 
   8   5  12        1.64        5.28      4.48 o 
  -8   6  12        0.49       -0.81      8.09 o 
  -7   6  12       23.80       18.00      8.70 o 
  -6   6  12        0.00        0.81      7.69 o 
  -5   6  12        0.27        1.62      7.49 o 
  -4   6  12       27.57       37.83      9.51 o 
  -3   6  12        5.02        9.10      6.68 o 
  -2   6  12        0.15       -1.90      2.88 o 
  -1   6  12       33.27       36.30      4.39 o 
   0   6  12        0.88        2.95      2.75 o 
   1   6  12        0.03       -2.81      2.61 o 
   2   6  12       25.49       29.26      3.95 o 
   3   6  12        2.07        2.80      3.54 o 
   4   6  12       12.62        8.80      5.15 o 
   5   6  12        3.00        5.73      5.22 o 
   6   6  12        1.74        0.84      5.22 o 
  -5   7  12        8.23       15.78      8.70 o 
  -4   7  12        2.03       -0.20      7.28 o 
  -3   7  12       26.59       43.70      9.51 o 
  -2   7  12       15.84        9.51      7.49 o 
  -1   7  12        0.77        1.01      6.47 o 
   0   7  12        3.38        6.26      4.07 o 
   1   7  12       14.47       12.71      5.56 o 
   2   7  12        4.94       -0.30      4.37 o 
   3   7  12        3.73        6.15      4.65 o 
 -13   1  13        0.17        1.01      9.31 o 
 -12   1  13        3.12        4.45      8.70 o 
 -11   1  13       34.67       37.68     15.37 o 
 -10   1  13       24.61       15.48      6.01 o 
  -9   1  13       31.25       29.01      6.08 o 
  -8   1  13      156.94      147.29      9.92 o 
  -7   1  13       27.02       11.25      9.10 o 
  -6   1  13        7.85       -0.40      3.86 o 
  -5   1  13      665.76      671.11     10.16 o 
  -4   1  13        9.13        7.57      1.88 o 
  -3   1  13        2.53        1.16      1.37 o 
  -2   1  13      404.65      383.65      7.45 o 
  -1   1  13       21.79       19.39      1.91 o 
   0   1  13      328.75      390.07      6.49 o 
   1   1  13        0.48       -2.85      1.43 o 
   2   1  13        1.13        0.49      1.92 o 
   3   1  13      102.56      115.06      4.24 o 
   4   1  13      209.20      210.13      5.57 o 
   5   1  13       21.42       17.11      3.21 o 
   6   1  13      145.58      138.34      7.18 o 
   7   1  13       51.50       50.92      5.26 o 
   8   1  13        1.71        6.31      3.83 o 
   9   1  13      109.26      113.77      9.75 o 
  10   1  13        4.24        8.46      3.81 o 
  11   1  13       20.71       21.24      4.71 o 
 -13   2  13        6.24        2.83     10.11 o 
 -12   2  13        4.39       19.42     10.92 o 
 -11   2  13        2.56       -1.21      8.70 o 
 -10   2  13       10.03        6.55      6.57 o 
  -9   2  13       13.23       16.08      7.38 o 
  -8   2  13        5.36        2.09      4.46 o 
  -7   2  13        0.44        3.49      4.05 o 
  -6   2  13       12.96        8.53      3.47 o 
  -5   2  13       42.40       36.17      2.85 o 
  -4   2  13       46.14       42.71      3.17 o 
  -3   2  13      214.04      211.98      5.17 o 
  -2   2  13        0.73       -0.96      1.40 o 
  -1   2  13        5.85        0.05      1.68 o 
   0   2  13      388.99      359.74      6.74 o 
   1   2  13        3.53        3.12      1.91 o 
   2   2  13       10.65       11.14      2.15 o 
   3   2  13      267.08      251.02      5.74 o 
   4   2  13       19.60       26.91      2.76 o 
   5   2  13       12.80        8.54      2.39 o 
   6   2  13        0.21        0.73      2.36 o 
   7   2  13        0.97        1.44      3.37 o 
   8   2  13        2.55       -1.32      3.01 o 
   9   2  13        1.52       -2.74      3.99 o 
  10   2  13       11.42       14.67      4.22 o 
  11   2  13        1.33        3.08      5.40 o 
 -12   3  13        7.82       -0.61      9.51 o 
 -11   3  13       40.40       56.44     13.15 o 
 -10   3  13       46.53       61.09     13.15 o 
  -9   3  13      176.44      230.01     18.41 o 
  -8   3  13        2.77        8.09      7.49 o 
  -7   3  13        0.97        9.71      7.08 o 
  -6   3  13       77.20       95.80      6.27 o 
  -5   3  13        2.25        5.67      1.55 o 
  -4   3  13      196.08      176.21      6.17 o 
  -3   3  13      175.60      176.75      4.95 o 
  -2   3  13       16.86       10.16      2.45 o 
  -1   3  13       53.40       53.89      3.29 o 
   0   3  13      753.40      791.47     10.50 o 
   1   3  13      111.52       98.73      3.77 o 
   2   3  13      397.03      375.11      6.78 o 
   3   3  13      195.39      203.44      4.44 o 
   4   3  13       45.81       47.25      2.69 o 
   5   3  13       21.69       26.06      3.04 o 
   6   3  13       46.64       52.58      3.91 o 
   7   3  13       25.33       27.94      3.84 o 
   8   3  13        0.56        1.52      3.53 o 
   9   3  13       14.71       19.25      5.52 o 
  10   3  13        6.84       14.60      5.49 o 
 -11   4  13        3.54        0.00      9.51 o 
 -10   4  13        2.36        9.10      9.31 o 
  -9   4  13       44.68       48.75     11.33 o 
  -8   4  13       30.20       21.04      8.90 o 
  -7   4  13        3.03       -5.06      6.27 o 
  -6   4  13        9.42        6.68      6.68 o 
  -5   4  13       18.55       25.30      5.97 o 
  -4   4  13       16.12       13.39      2.90 o 
  -3   4  13       18.21       12.52      2.76 o 
  -2   4  13       27.14       38.27      5.30 o 
  -1   4  13      120.53      113.69      4.43 o 
   0   4  13       94.18       83.74      3.56 o 
   1   4  13       76.38       77.11      3.02 o 
   2   4  13      110.81      124.76      4.19 o 
   3   4  13        0.64        0.02      1.76 o 
   4   4  13       11.50       11.14      2.32 o 
   5   4  13       32.00       45.09      3.42 o 
   6   4  13        9.91       11.10      3.07 o 
   7   4  13        3.16        5.11      3.51 o 
   8   4  13       20.85       21.85      6.96 o 
   9   4  13        4.20        0.42      4.36 o 
 -10   5  13       17.25       16.79     10.52 o 
  -9   5  13       12.17        8.90      8.90 o 
  -8   5  13        7.64       18.81      8.90 o 
  -7   5  13        8.47       18.21      8.50 o 
  -6   5  13        6.44        7.89      7.49 o 
  -4   5  13        0.00        0.88      3.67 o 
  -3   5  13        5.53        5.82      3.63 o 
  -2   5  13       28.48       23.71      4.18 o 
  -1   5  13       11.71       11.68      3.09 o 
   0   5  13       28.73       21.77      3.09 o 
   1   5  13       10.37       10.66      3.57 o 
   2   5  13       15.83       10.77      2.72 o 
   3   5  13        5.28        6.31      2.64 o 
   4   5  13       15.82       10.83      3.33 o 
   5   5  13        0.27        0.54      3.15 o 
   6   5  13        5.41        2.97      4.03 o 
   7   5  13        0.83        3.53      4.22 o 
   8   5  13        5.91        1.65      4.76 o 
  -8   6  13        6.21        1.82      9.10 o 
  -7   6  13       12.61        1.01      8.09 o 
  -6   6  13       24.13       20.43      9.10 o 
  -5   6  13        0.02        1.82      7.49 o 
  -4   6  13       95.51       85.98     12.54 o 
  -3   6  13        8.88        3.02      4.13 o 
  -2   6  13        8.14        8.54      3.83 o 
  -1   6  13       19.61       17.90      3.51 o 
   0   6  13        0.01       -1.48      3.38 o 
   1   6  13        0.09        0.66      2.83 o 
   2   6  13       15.61       23.30      3.89 o 
   3   6  13       10.47        5.77      6.68 o 
   4   6  13        0.01       -3.74      4.65 o 
   5   6  13       28.59       37.72      6.86 o 
   6   6  13        0.95        3.35      5.49 o 
  -4   7  13        3.30       -3.84      7.49 o 
  -3   7  13        2.22        3.44      7.28 o 
  -2   7  13       13.75        9.31      7.49 o 
  -1   7  13        0.97        7.89      6.88 o 
   0   7  13       10.11       13.69      4.55 o 
   1   7  13        1.81        3.25      4.26 o 
   2   7  13        1.40        2.44      4.63 o 
 -13   0  14        0.38       -1.01      8.70 o 
 -12   0  14        0.02       -5.26      7.69 o 
 -11   0  14        0.97       -3.24      7.49 o 
 -10   0  14        0.66        1.62      7.69 o 
  -9   0  14        6.27       -2.63      6.07 o 
  -8   0  14        5.97       -1.01      6.07 o 
  -7   0  14      230.96      192.18     14.97 o 
  -6   0  14     1071.12     1030.26     22.12 o 
  -5   0  14      828.68      912.03     17.12 o 
  -4   0  14       29.11       26.79      3.28 o 
  -3   0  14      397.03      389.56     12.87 o 
  -2   0  14      277.61      292.85     10.87 o 
  -1   0  14      226.55      211.19      7.63 o 
   0   0  14        0.42       -0.78      1.87 o 
   1   0  14        8.97       14.39      2.59 o 
   2   0  14       44.10       40.93      4.18 o 
   3   0  14      220.24      231.45     10.50 o 
   4   0  14      166.32      136.13      9.51 o 
   5   0  14      198.61      222.49      8.78 o 
   6   0  14        0.40       -6.46      4.35 o 
   7   0  14       12.73       14.20      6.47 o 
   8   0  14       47.11       53.97      9.41 o 
   9   0  14       45.09       52.42      8.51 o 
  10   0  14        8.40       11.39      8.19 o 
  11   0  14        0.41       -1.92      6.48 o 
 -13   1  14        2.69        1.21     10.32 o 
 -12   1  14       34.16       32.17     11.33 o 
 -11   1  14        4.36        3.35      5.94 o 
 -10   1  14       23.67       36.54      7.21 o 
  -9   1  14       28.58       27.54      6.98 o 
  -8   1  14        0.05        1.56      4.52 o 
  -7   1  14        1.46        0.61      4.71 o 
  -6   1  14        0.19        0.13      5.55 o 
  -5   1  14       24.85       28.09      2.58 o 
  -4   1  14       37.25       33.16      4.02 o 
  -3   1  14       17.39       12.53      3.05 o 
  -2   1  14      118.29      105.20      4.41 o 
  -1   1  14       76.20       73.79      3.26 o 
   0   1  14        0.04        0.20      1.33 o 
   1   1  14        7.58        9.96      2.19 o 
   2   1  14       64.03       76.95      3.79 o 
   3   1  14        1.27       -1.68      2.64 o 
   4   1  14        0.14       -1.75      1.85 o 
   5   1  14        2.76        2.30      2.71 o 
   6   1  14        1.74        2.08      2.76 o 
   7   1  14        0.65       -4.32      3.25 o 
   8   1  14        0.00       -4.04      3.55 o 
   9   1  14       16.49       14.31      4.57 o 
  10   1  14        7.96       11.27      4.19 o 
  11   1  14        0.24        0.85      3.98 o 
 -12   2  14       51.96       56.04     13.55 o 
 -11   2  14       39.51       32.17     11.53 o 
 -10   2  14       39.34       56.85     11.73 o 
  -9   2  14       62.53       54.29      7.43 o 
  -8   2  14       55.96       76.00      7.89 o 
  -7   2  14      181.26      205.95     10.43 o 
  -6   2  14       33.40       27.38      3.61 o 
  -5   2  14      126.77      112.09      5.84 o 
  -4   2  14      111.65      111.63      8.99 o 
  -3   2  14       36.26       40.98      2.88 o 
  -2   2  14       28.33       18.58      2.67 o 
  -1   2  14      206.06      214.52      6.08 o 
   0   2  14       21.39       20.86      3.50 o 
   1   2  14       56.23       60.18      3.22 o 
   2   2  14      695.63      676.13     10.62 o 
   3   2  14        0.23       -1.97      1.61 o 
   4   2  14      293.40      271.67      6.42 o 
   5   2  14       32.38       33.68      3.09 o 
   6   2  14        0.48       -1.16      3.21 o 
   7   2  14       22.57       15.62      4.01 o 
   8   2  14        0.09       -1.38      3.09 o 
   9   2  14        0.58       -1.25      3.36 o 
  10   2  14        3.22        6.86      4.08 o 
  11   2  14       11.81       15.06      6.80 o 
 -12   3  14        0.08       -8.50      9.10 o 
 -11   3  14       44.08       45.31     12.74 o 
 -10   3  14        0.86        8.29      9.51 o 
  -9   3  14       24.62       23.06     10.11 o 
  -8   3  14        3.87       -5.46      6.47 o 
  -7   3  14       10.02        4.05      6.68 o 
  -6   3  14       34.29       32.47      5.77 o 
  -5   3  14       17.66       20.87      2.32 o 
  -4   3  14        1.19        0.10      2.29 o 
  -3   3  14       46.54       43.79      3.36 o 
  -2   3  14      100.14       87.98      4.20 o 
  -1   3  14       59.01       44.66      3.48 o 
   0   3  14      448.06      437.66      8.12 o 
   1   3  14       32.28       31.76      2.58 o 
   2   3  14        7.30        9.76      2.22 o 
   3   3  14      123.40      113.65      4.47 o 
   4   3  14       27.28       24.28      2.64 o 
   5   3  14        7.50        2.53      2.46 o 
   6   3  14        0.01       -0.36      2.50 o 
   7   3  14        1.81        0.76      3.15 o 
   8   3  14        6.72        3.01      3.86 o 
   9   3  14        3.31        6.35      4.81 o 
  10   3  14        1.91       -1.77      7.40 o 
 -11   4  14        0.00        2.63      9.71 o 
 -10   4  14       34.14       45.72     11.73 o 
  -9   4  14        0.76        2.83      8.09 o 
  -8   4  14        8.18       14.16      8.90 o 
  -7   4  14       91.74      108.03     13.76 o 
  -6   4  14        1.22       -3.44      5.46 o 
  -5   4  14       12.64       12.63      5.87 o 
  -4   4  14       66.88       76.69     10.07 o 
  -3   4  14        3.75        2.22      2.46 o 
  -2   4  14        0.72       -0.02      2.69 o 
  -1   4  14        7.09        8.14      2.10 o 
   0   4  14        4.95        3.52      1.61 o 
   1   4  14        8.51        7.27      1.82 o 
   2   4  14      105.39      109.50      4.18 o 
   3   4  14        0.03        0.21      1.83 o 
   4   4  14       26.65       29.39      2.97 o 
   5   4  14       36.21       43.91      3.48 o 
   6   4  14       11.84       19.44      4.17 o 
   7   4  14       13.17       12.40      4.63 o 
   8   4  14       11.55       12.52      5.02 o 
   9   4  14        0.01        5.83      5.04 o 
  -9   5  14       16.29       36.62     11.94 o 
  -8   5  14        0.13       -2.02      7.69 o 
  -7   5  14       13.45        7.08      8.29 o 
  -6   5  14       16.51       21.85      9.10 o 
  -5   5  14        0.07        5.82      4.62 o 
  -4   5  14        3.86        0.88      4.28 o 
  -3   5  14       20.34       21.26      7.01 o 
  -2   5  14       17.31       13.15      3.98 o 
  -1   5  14        3.97        3.67      2.91 o 
   0   5  14        5.50        8.86      2.69 o 
   1   5  14       36.19       41.21      3.79 o 
   2   5  14        5.09        2.49      2.72 o 
   3   5  14        4.01        6.88      3.14 o 
   4   5  14       14.30       16.70      5.90 o 
   5   5  14        0.25       -1.22      3.28 o 
   6   5  14       25.66       25.60      5.20 o 
   7   5  14       31.63       25.59      5.43 o 
  -7   6  14       16.99       19.83      9.71 o 
  -6   6  14        3.44       -4.45      7.49 o 
  -5   6  14       23.35       10.11      8.70 o 
  -4   6  14        9.71       19.42      8.70 o 
  -3   6  14        0.35        7.85      4.60 o 
  -2   6  14       21.11       32.80      5.25 o 
  -1   6  14        2.45        2.42      3.05 o 
   0   6  14        0.00        4.68      3.07 o 
   1   6  14        1.49        0.78      5.39 o 
   2   6  14        1.15       -2.82      3.49 o 
   3   6  14        7.30        6.54      3.91 o 
   4   6  14        3.21        0.60      5.06 o 
   5   6  14        0.01        3.22      5.33 o 
  -2   7  14       14.46       22.66      8.90 o 
  -1   7  14        1.06        4.25      7.08 o 
   0   7  14        2.48        6.42      4.69 o 
 -12   1  15        2.60       17.20     10.11 o 
 -11   1  15       21.30       25.53      7.08 o 
 -10   1  15        2.70        0.07     10.01 o 
  -9   1  15       90.71       88.95      9.08 o 
  -8   1  15      103.93       93.54      8.69 o 
  -7   1  15        0.15       -3.57      6.78 o 
  -6   1  15      377.99      379.30      9.52 o 
  -5   1  15       96.65       79.38      3.78 o 
  -4   1  15        3.62       -0.22      2.07 o 
  -3   1  15      566.52      552.27      9.96 o 
  -2   1  15        2.77        3.74      2.01 o 
  -1   1  15       14.12       10.12      1.92 o 
   0   1  15      277.55      252.88      5.61 o 
   1   1  15        1.02        0.64      1.68 o 
   2   1  15        8.33        7.18      2.17 o 
   3   1  15       69.63       72.06      7.93 o 
   4   1  15       64.47       59.39      4.92 o 
   5   1  15        2.38        0.73      2.52 o 
   6   1  15       53.17       48.72      5.19 o 
   7   1  15        5.50        7.37      3.69 o 
   8   1  15        4.43        6.39      4.11 o 
   9   1  15       21.15       23.35      5.04 o 
  10   1  15        0.18        0.05      3.92 o 
  11   1  15       24.86       24.11      5.18 o 
 -12   2  15       22.80        8.70     10.11 o 
 -11   2  15       21.80        2.83      9.51 o 
 -10   2  15        8.63       18.41      9.71 o 
  -9   2  15        2.25       -5.84      5.77 o 
  -8   2  15       58.70       47.24     10.92 o 
  -7   2  15        8.07       19.62      8.09 o 
  -6   2  15       20.33       15.78      7.28 o 
  -5   2  15      177.81      166.76      8.08 o 
  -4   2  15       32.81       27.59      3.36 o 
  -3   2  15        7.03       -1.22      1.96 o 
  -2   2  15       37.95       32.76      3.09 o 
  -1   2  15       57.81       49.48      4.34 o 
   0   2  15        4.18        3.31      2.04 o 
   1   2  15       34.61       37.61      2.92 o 
   2   2  15        0.33        2.04      2.11 o 
   3   2  15       19.39       10.39      2.73 o 
   4   2  15       42.51       33.98      3.05 o 
   5   2  15        7.12        2.64      2.73 o 
   6   2  15        0.79       -1.59      3.13 o 
   7   2  15        1.78        0.05      3.46 o 
   8   2  15       14.42       15.44      3.94 o 
   9   2  15        0.08        3.60      3.70 o 
  10   2  15        8.89        6.76      4.74 o 
 -11   3  15       10.54       21.24     10.72 o 
 -10   3  15       21.16        0.40      8.90 o 
  -9   3  15      100.74      124.01     16.18 o 
  -8   3  15       69.64       79.71     12.95 o 
  -7   3  15        2.58        5.06      6.88 o 
  -6   3  15        1.41       17.20      7.49 o 
  -5   3  15       30.35       50.25      5.05 o 
  -4   3  15       14.24       15.56      3.10 o 
  -3   3  15        8.69        9.18      2.84 o 
  -2   3  15       59.05       62.68      4.27 o 
  -1   3  15      120.94      112.18      5.00 o 
   0   3  15       77.62       73.88      3.66 o 
   1   3  15      143.25      145.76      4.62 o 
   2   3  15      448.74      446.91      7.93 o 
   3   3  15       84.46       78.38      3.95 o 
   4   3  15        0.11        0.39      2.25 o 
   5   3  15       25.21       30.54      3.43 o 
   6   3  15       15.78       11.44      2.98 o 
   7   3  15        1.13       -1.25      3.31 o 
   8   3  15        1.26        0.29      4.36 o 
   9   3  15        1.64        0.88      7.50 o 
 -10   4  15       23.32       41.88     11.73 o 
  -9   4  15        8.07        6.88      8.70 o 
  -8   4  15        0.79        7.89      7.89 o 
  -7   4  15       52.23       57.25     11.53 o 
  -6   4  15       12.48       -4.05      6.47 o 
  -5   4  15        0.13       -1.91      3.65 o 
  -4   4  15       50.46       46.10      5.14 o 
  -3   4  15       40.82       41.05      9.92 o 
  -2   4  15       13.44        6.73      3.38 o 
  -1   4  15        2.89       -1.05      2.63 o 
   0   4  15        0.34        0.09      1.59 o 
   1   4  15        0.08       -1.71      1.58 o 
   2   4  15       25.80       29.12      3.10 o 
   3   4  15        8.14        4.44      2.29 o 
   4   4  15        0.98        2.09      2.70 o 
   5   4  15        4.71        2.59      3.62 o 
   6   4  15        3.72        5.02      3.51 o 
   7   4  15        5.47        8.91      4.61 o 
   8   4  15        1.80        3.08      4.66 o 
  -9   5  15        2.32        9.91     10.32 o 
  -8   5  15       32.49       32.57     10.92 o 
  -7   5  15        1.91        8.70      7.89 o 
  -6   5  15        1.62       -6.07      6.88 o 
  -5   5  15      101.76      100.65     16.39 o 
  -4   5  15        0.31        1.27      4.32 o 
  -3   5  15       34.33       37.43      5.14 o 
  -2   5  15       62.44       64.81      6.11 o 
  -1   5  15        9.89       14.14      3.39 o 
   0   5  15       58.61       54.79      4.41 o 
   1   5  15       12.41       10.04      3.42 o 
   2   5  15       10.30       10.98      3.54 o 
   3   5  15       23.12       29.96      5.09 o 
   4   5  15        3.28       -2.75      3.04 o 
   5   5  15        0.90        1.71      3.86 o 
   6   5  15       14.01       19.79      5.15 o 
   7   5  15        0.04        6.76      4.82 o 
  -6   6  15       12.78       10.11      8.70 o 
  -5   6  15        0.85        6.68      8.09 o 
  -4   6  15       89.94      102.16     13.76 o 
  -3   6  15        0.38        5.98      5.77 o 
  -2   6  15       37.91       47.55      5.40 o 
  -1   6  15        2.34        8.25      3.80 o 
   0   6  15        2.82        4.07      4.15 o 
   1   6  15        0.80       -1.84      3.38 o 
   2   6  15        5.43        7.78      3.98 o 
   3   6  15        6.96       11.30      4.44 o 
   4   6  15        5.34        4.25      5.92 o 
 -12   0  16        4.04       14.57      9.71 o 
 -11   0  16        0.30        9.31      8.50 o 
 -10   0  16        2.08        5.66      8.29 o 
  -9   0  16        4.97        0.40      7.49 o 
  -8   0  16        0.46       -5.26      5.87 o 
  -7   0  16        9.46        4.05      6.47 o 
  -6   0  16      341.33      352.32     16.99 o 
  -5   0  16      171.47      178.74      9.04 o 
  -4   0  16      637.76      615.15     13.48 o 
  -3   0  16       57.79       48.77      6.29 o 
  -2   0  16      241.79      210.05     10.30 o 
  -1   0  16     1744.60     1783.78     29.47 o 
   0   0  16       33.90       18.50      3.63 o 
   1   0  16      133.35      130.44      5.70 o 
   2   0  16      473.66      493.42     12.85 o 
   3   0  16       70.31       43.32      6.58 o 
   4   0  16       32.95       42.41     11.94 o 
   5   0  16      301.81      333.41     22.96 o 
   6   0  16       14.58       27.50      6.29 o 
   7   0  16       29.13       24.84      6.93 o 
   8   0  16       17.48       20.11      6.78 o 
   9   0  16       50.00       71.62     10.11 o 
  10   0  16       35.72       37.82      8.79 o 
 -12   1  16        0.00        3.64      9.71 o 
 -11   1  16        0.71        3.19      6.08 o 
 -10   1  16        7.17        9.20      5.82 o 
  -9   1  16        2.57       -5.26      5.29 o 
  -8   1  16       71.05       72.65      8.15 o 
  -7   1  16       53.58       58.09      7.29 o 
  -6   1  16       61.70       51.74      3.53 o 
  -5   1  16        5.60        4.64      2.16 o 
  -4   1  16        1.60        0.02      2.28 o 
  -3   1  16      387.16      363.23      8.06 o 
  -2   1  16      256.51      266.90      8.62 o 
  -1   1  16        0.19       -2.47      1.50 o 
   0   1  16      366.96      360.38      8.64 o 
   1   1  16       52.27       57.04      3.31 o 
   2   1  16        4.84        1.46      2.20 o 
   3   1  16        2.80        5.69      2.67 o 
   4   1  16       22.01       25.78      3.48 o 
   5   1  16        0.02        2.00      3.47 o 
   6   1  16        1.93       -1.84      3.59 o 
   7   1  16        0.11       -6.44      3.22 o 
   8   1  16        1.81       -4.53      3.77 o 
   9   1  16       11.55       16.75      5.34 o 
  10   1  16        3.44       10.79      4.44 o 
 -12   2  16        0.12       11.53     10.52 o 
 -11   2  16        2.43       -9.71      8.29 o 
 -10   2  16       48.74       56.64     13.15 o 
  -9   2  16        1.76       -0.81      7.69 o 
  -8   2  16        0.36       -4.24      4.69 o 
  -7   2  16       72.23      103.85     13.86 o 
  -6   2  16        7.65       11.75      3.49 o 
  -5   2  16       54.66       61.48      4.63 o 
  -4   2  16       39.78       42.25      5.68 o 
  -3   2  16        3.56        2.88      2.31 o 
  -2   2  16       14.06       11.50      2.50 o 
  -1   2  16       78.72       85.98      4.52 o 
   0   2  16       18.36       20.87      3.72 o 
   1   2  16      179.22      188.83      5.23 o 
   2   2  16       39.97       40.32      3.38 o 
   3   2  16        0.47       -0.93      2.11 o 
   4   2  16      170.65      153.12      6.57 o 
   5   2  16        7.94        9.07      3.00 o 
   6   2  16        5.01        4.70      3.63 o 
   7   2  16       14.37       17.23      4.74 o 
   8   2  16        0.02       -1.95      3.38 o 
   9   2  16        6.39        6.17      3.96 o 
  10   2  16        0.52       -8.07      4.39 o 
 -11   3  16        1.20       -1.82      9.31 o 
  -9   3  16       11.18       21.24     10.32 o 
  -8   3  16       14.54       28.52      9.91 o 
  -7   3  16        3.78        9.71      7.69 o 
  -6   3  16        2.78       -0.57      4.13 o 
  -5   3  16        0.02       -2.60      3.00 o 
  -4   3  16       16.46       22.01      4.52 o 
  -3   3  16        2.96       -0.72      2.43 o 
  -2   3  16       65.93       73.11      4.31 o 
  -1   3  16       16.98       18.49      2.83 o 
   0   3  16      107.51      101.94      4.10 o 
   1   3  16       15.15       19.28      2.82 o 
   2   3  16       18.06       19.88      2.65 o 
   3   3  16       11.20       12.36      2.47 o 
   4   3  16        0.51       -4.20      2.28 o 
   5   3  16       46.70       39.79      3.40 o 
   6   3  16        5.93        3.09      2.80 o 
   7   3  16        0.61        1.18      4.14 o 
   8   3  16        0.47       -4.12      4.27 o 
   9   3  16        0.00        1.91      5.01 o 
 -10   4  16       43.83       50.17     12.95 o 
  -9   4  16        1.22        6.47      8.90 o 
  -8   4  16        5.77        8.29      8.50 o 
  -7   4  16       14.74       19.02      9.10 o 
  -6   4  16       30.32       13.96      8.50 o 
  -5   4  16        5.61        5.06     11.13 o 
  -4   4  16       10.89        7.55      4.88 o 
  -3   4  16       46.93       46.78      5.29 o 
  -2   4  16       94.99       86.87      6.60 o 
  -1   4  16       19.38       24.15      4.93 o 
   0   4  16        0.71        0.87      1.73 o 
   1   4  16       87.47       88.83      3.73 o 
   2   4  16        6.75        5.09      2.01 o 
   3   4  16        0.00        0.23      2.12 o 
   4   4  16       18.11       13.85      3.74 o 
   5   4  16       10.82        6.09      3.52 o 
   6   4  16        0.82       -0.85      3.35 o 
   7   4  16       26.01       22.04      5.51 o 
   8   4  16       10.24       14.29      5.64 o 
  -8   5  16       33.89       32.17     10.92 o 
  -7   5  16        0.91        8.50      8.29 o 
  -6   5  16        0.61       -1.82      7.08 o 
  -5   5  16       44.42       42.85      6.85 o 
  -4   5  16        5.47        8.48      9.81 o 
  -3   5  16        2.73        4.25      4.34 o 
  -2   5  16       47.98       45.09     10.62 o 
  -1   5  16        7.54       11.55      3.61 o 
   0   5  16        8.08        7.41      3.30 o 
   1   5  16       15.25       18.93      3.98 o 
   2   5  16       10.81        7.46      3.53 o 
   3   5  16       15.60       17.79      4.00 o 
   4   5  16        0.02        5.69      5.21 o 
   5   5  16       10.46       13.30      6.21 o 
   6   5  16       18.01       22.28      5.47 o 
  -6   6  16        1.67       -1.62      8.90 o 
  -5   6  16       26.11       16.18      9.51 o 
  -4   6  16        1.46       13.55      8.90 o 
  -3   6  16        0.69        4.32      5.00 o 
  -2   6  16       11.25       12.23      5.55 o 
  -1   6  16        5.25        6.81      5.99 o 
   0   6  16        1.32        4.53      3.93 o 
   1   6  16        0.87        0.27      3.67 o 
   2   6  16        0.22       -2.18      3.78 o 
   3   6  16        5.27       -1.96      4.04 o 
   4   6  16        0.08       -2.43      7.89 o 
 -12   1  17       13.21       21.65     10.92 o 
 -11   1  17       14.31        3.03      9.10 o 
 -10   1  17        3.23       13.71      6.54 o 
  -9   1  17       57.55       59.29      8.28 o 
  -8   1  17       58.72       54.58      7.64 o 
  -7   1  17        3.48       -0.07      4.93 o 
  -6   1  17      247.68      266.17      6.96 o 
  -5   1  17        1.60        0.18      2.09 o 
  -4   1  17      125.45      117.16      6.11 o 
  -3   1  17       17.71       13.42      2.68 o 
  -2   1  17        3.80       -0.99      1.65 o 
  -1   1  17       38.93       37.12      2.64 o 
   0   1  17       23.50       32.43      3.27 o 
   1   1  17      187.43      212.04      5.54 o 
   2   1  17       11.22       10.43      2.28 o 
   3   1  17      101.39      113.38      5.09 o 
   4   1  17       69.71       71.46      6.09 o 
   5   1  17        1.60        2.44      3.50 o 
   6   1  17       13.48        7.11      4.47 o 
   7   1  17        4.95        6.38      4.02 o 
   8   1  17       10.75        7.55      4.64 o 
   9   1  17        6.29       12.47      4.89 o 
  10   1  17        0.01       -7.01      4.58 o 
 -11   2  17        0.39        9.71      9.91 o 
 -10   2  17       10.54       10.92      9.91 o 
  -9   2  17       13.30        5.06      8.70 o 
  -8   2  17        3.34        2.04      5.10 o 
  -7   2  17        5.17       16.75      5.65 o 
  -6   2  17       40.04       33.52      4.40 o 
  -5   2  17        0.93       -2.56      2.51 o 
  -4   2  17       96.53       85.25      5.22 o 
  -3   2  17       44.49       37.81      3.56 o 
  -2   2  17       16.27       13.07      2.65 o 
  -1   2  17      196.14      194.57      5.68 o 
   0   2  17       13.91       10.49      2.52 o 
   1   2  17        1.53        3.17      2.12 o 
   2   2  17        5.10        7.83      2.29 o 
   3   2  17       14.42       17.38      2.91 o 
   4   2  17       11.94       13.17      2.71 o 
   5   2  17        9.35       11.72      3.31 o 
   6   2  17        4.55        3.65      3.78 o 
   7   2  17        1.34        0.94      5.08 o 
   8   2  17        3.21        4.26      4.67 o 
   9   2  17        0.14       -4.77      3.85 o 
 -11   3  17        9.33       13.35     10.52 o 
 -10   3  17       11.69       18.81     10.11 o 
  -9   3  17        4.58       -5.46      7.89 o 
  -8   3  17      111.36       78.90     13.15 o 
  -7   3  17       30.68       29.74      9.91 o 
  -6   3  17        5.86        3.24      4.61 o 
  -5   3  17       18.16       27.25      5.26 o 
  -4   3  17        3.31       -2.08      3.08 o 
  -3   3  17       15.65       12.13      3.07 o 
  -2   3  17       15.73       16.88      2.90 o 
  -1   3  17        0.61       -0.82      2.55 o 
   0   3  17        0.48        0.60      1.87 o 
   1   3  17       52.46       63.49      3.51 o 
   2   3  17       31.03       27.59      2.75 o 
   3   3  17      124.38      111.69      4.78 o 
   4   3  17       24.97       16.23      3.00 o 
   5   3  17        6.39        6.99      2.79 o 
   6   3  17       12.93       15.62      4.70 o 
   7   3  17        0.67        0.82      4.33 o 
   8   3  17        4.81        9.61      5.05 o 
  -9   4  17        0.24       -9.10      8.09 o 
  -8   4  17        2.46       10.11      8.90 o 
  -7   4  17       30.59       30.34     10.72 o 
  -6   4  17        2.37        9.10      8.70 o 
  -5   4  17        2.50        8.37      4.25 o 
  -4   4  17        0.47       -5.23      3.08 o 
  -3   4  17       21.70       22.19      4.75 o 
  -2   4  17        0.37        1.22      3.35 o 
  -1   4  17        0.77       -0.18      2.61 o 
   0   4  17       17.24       23.86      2.86 o 
   1   4  17        1.65        5.07      2.03 o 
   2   4  17        2.27       -0.39      2.13 o 
   3   4  17        0.25       -1.03      3.62 o 
   4   4  17        5.35        5.28      3.47 o 
   5   4  17        1.42        2.85      3.41 o 
   6   4  17        0.03        3.53      4.32 o 
   7   4  17       16.37       13.09      5.23 o 
  -8   5  17        3.47        0.61      9.31 o 
  -7   5  17        1.44        0.40      8.29 o 
  -6   5  17        9.12       15.58      8.50 o 
  -5   5  17        2.08       -2.08      4.95 o 
  -4   5  17        2.23        7.83      6.78 o 
  -3   5  17       65.94       73.96      9.71 o 
  -2   5  17        0.65       -0.41      4.10 o 
  -1   5  17        6.98        8.39      3.70 o 
   0   5  17       59.11       65.33      9.96 o 
   1   5  17        1.13        1.38      3.17 o 
   2   5  17        7.17        8.46      4.26 o 
   3   5  17       18.47       28.92      5.29 o 
   4   5  17        0.19        2.02      5.44 o 
   5   5  17        1.73        4.08      5.86 o 
  -4   6  17       12.47        6.88      8.50 o 
  -3   6  17       10.50       19.53      5.87 o 
  -2   6  17       35.84       39.39      6.72 o 
  -1   6  17        4.06       11.73      4.31 o 
   0   6  17        0.00       -4.86      3.62 o 
   1   6  17        3.73        2.65      4.13 o 
   2   6  17        2.50       -0.36      4.08 o 
 -11   0  18        1.34       -4.86      8.70 o 
 -10   0  18       42.08       66.96     12.95 o 
  -9   0  18        0.99        2.43      7.89 o 
  -8   0  18        0.29        2.02      7.49 o 
  -7   0  18        3.54       11.13      7.28 o 
  -6   0  18       11.67        9.34      8.50 o 
  -5   0  18        2.18        1.25      2.87 o 
  -4   0  18      106.71      102.50      6.18 o 
  -3   0  18      204.77      200.84     10.73 o 
  -2   0  18      107.49      112.05     12.01 o 
  -1   0  18       59.17       53.88      4.76 o 
   0   0  18      218.64      179.79      7.27 o 
   1   0  18      237.72      232.20      9.27 o 
   2   0  18        4.36       -0.67      2.41 o 
   3   0  18        5.12        9.59      3.66 o 
   4   0  18        8.91        0.48      7.69 o 
   5   0  18       51.26       46.51     12.54 o 
   6   0  18        0.02       -4.49      4.92 o 
   7   0  18       10.06        9.36      6.43 o 
   8   0  18        0.01       -2.98      5.87 o 
   9   0  18        3.82       -0.32      6.58 o 
 -11   1  18        8.11        4.65     10.32 o 
 -10   1  18        0.83       -0.21      5.86 o 
  -9   1  18        0.20       -4.56     11.63 o 
  -8   1  18       24.96       19.02      7.69 o 
  -7   1  18       11.80       20.66      5.90 o 
  -6   1  18       30.33       27.84      4.60 o 
  -5   1  18        5.34       13.07      2.59 o 
  -4   1  18       22.47       27.51      3.21 o 
  -3   1  18        3.69        4.45      2.34 o 
  -2   1  18        0.09        2.69      1.81 o 
  -1   1  18      104.36      117.51      5.67 o 
   0   1  18        9.53        9.01      2.62 o 
   1   1  18        5.91        7.35      2.22 o 
   2   1  18       35.90       39.82      3.52 o 
   3   1  18        5.11        7.49      2.52 o 
   4   1  18        2.36        0.45      3.47 o 
   5   1  18        0.64        0.99      3.55 o 
   6   1  18        0.29       -0.12      3.62 o 
   7   1  18        0.07       -8.33      4.43 o 
   8   1  18        0.11       -5.28      4.02 o 
   9   1  18        1.54       -1.55      4.55 o 
 -11   2  18        0.16       10.72      9.91 o 
 -10   2  18       32.91       21.85     10.92 o 
  -9   2  18        3.07       -7.49      8.29 o 
  -8   2  18       26.47       21.04      9.71 o 
  -7   2  18       34.33       21.88      6.07 o 
  -6   2  18        9.19       12.47      3.33 o 
  -5   2  18       26.67       32.19      4.03 o 
  -4   2  18       77.88       56.95      4.70 o 
  -3   2  18       12.65       14.39      2.84 o 
  -2   2  18       82.74       95.59      5.05 o 
  -1   2  18       27.67       27.94      3.02 o 
   0   2  18       29.31       38.28      3.29 o 
   1   2  18       90.37       94.59      4.41 o 
   2   2  18       15.85       16.42      2.78 o 
   3   2  18       12.82       11.23      2.87 o 
   4   2  18       24.97       24.52      3.92 o 
   5   2  18       16.73       18.65      3.72 o 
   6   2  18        5.60        6.05      4.05 o 
   7   2  18        5.20        6.25      4.64 o 
   8   2  18        2.91       -1.13      4.91 o 
   9   2  18        1.02        5.30      4.86 o 
 -10   3  18        0.04        4.05      9.71 o 
  -9   3  18        5.29       17.60      9.71 o 
  -8   3  18        5.20        5.87      8.90 o 
  -7   3  18        6.16       19.62      9.51 o 
  -6   3  18        0.77       -6.71      4.86 o 
  -5   3  18       28.70       33.26      7.12 o 
  -4   3  18       17.48       17.40      4.09 o 
  -3   3  18        3.89       -0.32      3.07 o 
  -2   3  18       42.44       39.93      3.71 o 
  -1   3  18       12.10        8.74      2.52 o 
   0   3  18       12.52       16.90      2.53 o 
   1   3  18       73.79       74.45      4.12 o 
   2   3  18        0.15        0.46      2.21 o 
   3   3  18        6.46       10.42      2.66 o 
   4   3  18       14.44        8.16      3.15 o 
   5   3  18       10.40       11.56      3.26 o 
   6   3  18        3.84        4.10      3.84 o 
   7   3  18        0.48        3.52      4.69 o 
   8   3  18        0.10       -4.63      4.94 o 
  -9   4  18        6.43       13.76     10.72 o 
  -8   4  18       61.38       55.43     12.54 o 
  -7   4  18        1.42       -2.02      8.29 o 
  -6   4  18       19.39       23.65      6.31 o 
  -5   4  18       17.53       19.62      4.82 o 
  -4   4  18       17.08       19.16      5.90 o 
  -3   4  18        1.78        1.65      3.62 o 
  -2   4  18       53.06       56.27      6.00 o 
  -1   4  18        6.19        0.90      2.60 o 
   0   4  18       41.04       42.28      4.05 o 
   1   4  18       17.75       17.03      3.71 o 
   2   4  18        0.39       -4.34      2.17 o 
   3   4  18       23.54       24.79      3.61 o 
   4   4  18        0.05       -1.60      3.16 o 
   5   4  18        0.42       -1.08      3.99 o 
   6   4  18        3.68        8.30      4.79 o 
   7   4  18        3.50       11.31      5.30 o 
  -7   5  18        7.17        5.66      9.51 o 
  -6   5  18       19.28       23.06     10.72 o 
  -5   5  18        8.74       10.33      5.78 o 
  -4   5  18        1.56        5.58      5.35 o 
  -3   5  18       14.84       13.11      5.58 o 
  -2   5  18        0.00       -0.49      3.61 o 
  -1   5  18        3.01        2.61      3.52 o 
   0   5  18        1.56        2.08      3.45 o 
   1   5  18        0.09       -2.61      3.84 o 
   2   5  18        0.51        0.11      3.77 o 
   3   5  18        6.94        5.96      5.57 o 
   4   5  18        5.88       13.61      6.29 o 
   5   5  18        5.91        8.88      6.51 o 
  -3   6  18       11.37       15.63      6.13 o 
  -2   6  18        4.33        5.15      5.20 o 
  -1   6  18        5.69        9.94      4.67 o 
   0   6  18        3.47        8.23      4.56 o 
 -11   1  19       27.67       35.40     12.14 o 
 -10   1  19        1.59       -4.05      8.50 o 
  -9   1  19       12.21        4.90      6.15 o 
  -8   1  19       45.17       43.90      7.71 o 
  -7   1  19        0.25       -3.80      4.98 o 
  -6   1  19       31.35       38.29      4.29 o 
  -5   1  19       26.60       20.99      3.02 o 
  -4   1  19       79.83       80.48      4.77 o 
  -3   1  19       12.56       16.83      2.37 o 
  -2   1  19        1.79        1.96      1.92 o 
  -1   1  19      157.32      161.22      6.65 o 
   0   1  19       70.11       81.80      6.12 o 
   1   1  19        0.00        2.08      2.14 o 
   2   1  19       30.64       22.22      2.90 o 
   3   1  19       70.31       63.47      4.19 o 
   4   1  19        2.72       -0.85      2.88 o 
   5   1  19       15.28       19.15      4.45 o 
   6   1  19        5.45        3.28      3.96 o 
   7   1  19        1.35       -2.56      4.10 o 
   8   1  19        4.73        6.15      4.70 o 
 -10   2  19       19.84       24.48     11.53 o 
  -9   2  19        8.48       15.98     10.32 o 
  -8   2  19        2.29       -6.07      8.50 o 
  -7   2  19        0.08       19.42      8.90 o 
  -6   2  19        0.30       -0.88      3.02 o 
  -5   2  19        0.55       -1.95      2.84 o 
  -4   2  19        1.81        2.70      2.90 o 
  -3   2  19        1.53        2.29      2.59 o 
  -2   2  19       46.76       45.28      3.98 o 
  -1   2  19        0.15       -4.07      2.03 o 
   0   2  19       22.27       20.55      2.62 o 
   1   2  19       58.91       60.90      3.88 o 
   2   2  19       23.14       26.89      3.88 o 
   3   2  19        0.28       -4.11      2.05 o 
   4   2  19        1.45        3.85      2.64 o 
   5   2  19        0.21       -0.45      2.92 o 
   6   2  19        2.02        9.74      4.38 o 
   7   2  19        0.04        0.66      4.29 o 
   8   2  19        1.31        1.46      4.85 o 
  -9   3  19       10.58        7.08      9.71 o 
  -8   3  19       11.86        8.09      9.31 o 
  -7   3  19        0.43       -8.70      7.69 o 
  -6   3  19       81.38       87.85      7.40 o 
  -5   3  19        2.48       -0.21      3.50 o 
  -4   3  19        2.13       -2.42      4.72 o 
  -3   3  19       70.66       87.83      7.00 o 
  -2   3  19       24.75       24.67      7.62 o 
  -1   3  19        0.67        0.61      2.45 o 
   0   3  19       46.18       61.38      4.96 o 
   1   3  19       11.53        9.92      2.69 o 
   2   3  19        1.90        0.60      2.28 o 
   3   3  19       56.89       60.70      4.42 o 
   4   3  19        2.55       -2.53      2.86 o 
   5   3  19       13.59        9.73      3.40 o 
   6   3  19        2.25        7.73      4.95 o 
   7   3  19        2.23       -0.34      4.64 o 
  -8   4  19       24.32       33.78     11.94 o 
  -7   4  19        2.64        2.83      8.70 o 
  -6   4  19        3.16       -1.75      5.04 o 
  -5   4  19       43.49       44.95      6.83 o 
  -4   4  19        2.32        2.71      3.95 o 
  -3   4  19       19.76       22.60      4.90 o 
  -2   4  19        9.90       14.91      5.66 o 
  -1   4  19       19.86       27.76      4.41 o 
   0   4  19        7.18        5.38      2.91 o 
   1   4  19        0.08       -3.69      2.59 o 
   2   4  19       11.83       19.16      5.20 o 
   3   4  19        0.03       -1.57      3.48 o 
   4   4  19        9.89        6.95      4.54 o 
   5   4  19        0.14       -7.69      4.09 o 
   6   4  19        1.82        3.88      4.70 o 
  -6   5  19        6.01        7.49      9.31 o 
  -5   5  19        0.20       -9.58      4.79 o 
  -4   5  19        0.63       -0.76      5.05 o 
  -3   5  19       14.28       18.10      6.45 o 
  -2   5  19        0.70       -0.73      3.99 o 
  -1   5  19       23.24       30.48      5.98 o 
   0   5  19        3.65        3.55      4.11 o 
   1   5  19        2.73        4.27      7.58 o 
   2   5  19        5.39        9.44      5.94 o 
   3   5  19        0.01        5.90      5.79 o 
 -10   0  20        6.15       19.42     10.32 o 
  -9   0  20        1.35        5.87      9.10 o 
  -8   0  20       42.66       48.96     11.33 o 
  -7   0  20        0.01       -2.63      7.49 o 
  -6   0  20        1.58        4.65      7.49 o 
  -5   0  20        5.21        1.99      3.04 o 
  -4   0  20        0.31       -2.24      3.29 o 
  -3   0  20        0.13        2.85      4.26 o 
  -2   0  20       20.34       23.04      3.84 o 
  -1   0  20       14.56       18.08      3.63 o 
   0   0  20       10.00       15.03      4.11 o 
   1   0  20      154.93      141.11      6.52 o 
   2   0  20       14.27       11.48      5.90 o 
   3   0  20        1.40        3.24      3.78 o 
   4   0  20        6.05        4.50      4.01 o 
   5   0  20       21.40       16.13      7.99 o 
   6   0  20        3.51       -3.21      6.88 o 
   7   0  20       13.39       11.92      8.09 o 
   8   0  20        3.17       -3.53      6.56 o 
 -10   1  20        7.45       13.35     10.72 o 
  -9   1  20        7.72        7.08      6.44 o 
  -8   1  20        1.00        7.14      6.13 o 
  -7   1  20        7.35       16.22     10.92 o 
  -6   1  20       25.65       23.52      3.98 o 
  -5   1  20       25.43       24.92      3.95 o 
  -4   1  20        2.60       -0.70      2.42 o 
  -3   1  20        0.75       -3.62      2.51 o 
  -2   1  20        4.51        4.19      2.41 o 
  -1   1  20        0.91       -1.20      2.29 o 
   0   1  20        3.82        2.34      2.50 o 
   1   1  20        9.43        7.23      2.64 o 
   2   1  20        0.12        0.28      2.23 o 
   3   1  20        0.77        1.81      2.27 o 
   4   1  20        0.41        0.04      2.93 o 
   5   1  20        7.18        0.57      4.04 o 
   6   1  20        6.90        5.87      4.29 o 
   7   1  20        5.13        8.39      4.78 o 
   8   1  20        1.29       -4.01      4.39 o 
 -10   2  20       12.42       19.22     11.13 o 
  -9   2  20       20.55       21.24     10.72 o 
  -8   2  20       28.27       15.17     10.52 o 
  -7   2  20       27.19       46.73     11.73 o 
  -6   2  20        0.51       -5.69      3.43 o 
  -5   2  20       13.69       11.45      3.53 o 
  -4   2  20        0.02       -3.08      2.72 o 
  -3   2  20        0.27       -2.11      2.48 o 
  -2   2  20       25.92       23.86      3.16 o 
  -1   2  20       15.78       20.69      3.03 o 
   0   2  20        5.11        2.66      2.26 o 
   1   2  20       63.80       65.95      4.17 o 
   2   2  20       61.10       64.25      4.14 o 
   3   2  20       10.98       15.09      2.83 o 
   4   2  20       11.74       10.66      3.08 o 
   5   2  20        5.88        3.06      4.51 o 
   6   2  20       14.40       16.67      3.96 o 
   7   2  20       10.14       10.26      5.00 o 
  -8   3  20        7.53        0.81      8.90 o 
  -7   3  20        0.03        0.81      8.90 o 
  -6   3  20        6.18       11.67      4.50 o 
  -5   3  20        0.19       -6.36      3.43 o 
  -4   3  20        0.38        0.22      3.87 o 
  -3   3  20       14.01       17.95      4.55 o 
  -2   3  20        4.49        5.63      3.16 o 
  -1   3  20        0.14       -1.93      2.57 o 
   0   3  20        3.96        2.17      2.36 o 
   1   3  20        3.38        0.73      2.52 o 
   2   3  20        0.53       -3.08      2.39 o 
   3   3  20       11.14       11.27      3.10 o 
   4   3  20        5.04        0.83      3.11 o 
   5   3  20        6.33        5.78      3.76 o 
   6   3  20       20.08       24.80      5.76 o 
  -7   4  20       13.39       14.97     10.52 o 
  -6   4  20        5.93       -5.66      7.89 o 
  -5   4  20        0.02       -5.70      4.98 o 
  -4   4  20       37.85       35.83      7.51 o 
  -3   4  20        0.02       -5.03      4.71 o 
  -2   4  20        7.56        8.96      4.44 o 
  -1   4  20       40.90       49.21      5.33 o 
   0   4  20        3.89        8.12      3.74 o 
   1   4  20        7.84       11.62      4.18 o 
   2   4  20        1.11        1.28      4.24 o 
   3   4  20       12.76       10.04      6.27 o 
   4   4  20        0.21        3.48      6.13 o 
   5   4  20        5.39       -1.80      6.35 o 
  -5   5  20        0.01       10.92      9.10 o 
  -4   5  20        0.00      -10.11      7.08 o 
  -3   5  20       21.87       38.44     10.52 o 
  -2   5  20        1.89        2.02      5.44 o 
  -1   5  20        0.08       -2.39      5.14 o 
   0   5  20        0.39        5.38      5.72 o 
   1   5  20        2.14       -5.80      5.97 o 
   2   5  20        0.01       -3.12      5.65 o 
 -10   1  21        0.12        1.82     10.11 o 
  -9   1  21       10.84        1.01      9.31 o 
  -8   1  21        1.50       -3.94      5.58 o 
  -7   1  21        5.66        9.08      6.07 o 
  -6   1  21       13.07        0.54      4.12 o 
  -5   1  21       24.19       27.23      4.17 o 
  -4   1  21       15.03       13.97      3.11 o 
  -3   1  21       51.62       52.34      4.38 o 
  -2   1  21        1.25        1.16      2.41 o 
  -1   1  21       20.15       21.93      3.29 o 
   0   1  21       60.14       69.92      4.16 o 
   1   1  21        3.12        1.68      2.40 o 
   2   1  21        5.21        8.16      2.62 o 
   3   1  21       15.37       18.70      3.00 o 
   4   1  21        1.24        2.10      2.89 o 
   5   1  21       10.87       14.33      4.00 o 
   6   1  21        3.10       -0.79      4.24 o 
   7   1  21        0.67        5.90      4.90 o 
  -9   2  21        6.26       15.58     10.32 o 
  -8   2  21        0.81       14.36     10.52 o 
  -7   2  21        4.45       -3.03      8.90 o 
  -6   2  21       33.78       38.80      5.56 o 
  -5   2  21        5.05        5.66      5.15 o 
  -4   2  21        8.13       10.99      3.23 o 
  -3   2  21        8.57        4.57      2.97 o 
  -2   2  21       14.27        9.06      2.79 o 
  -1   2  21        6.40        8.87      2.78 o 
   0   2  21        1.29       -1.95      2.73 o 
   1   2  21       23.56       25.08      3.32 o 
   2   2  21        4.36        4.46      2.63 o 
   3   2  21        9.10        9.51      3.92 o 
   4   2  21        0.11        0.60      2.73 o 
   5   2  21        0.96        1.18      3.31 o 
   6   2  21        0.10        3.81      3.81 o 
  -8   3  21        0.03      -13.15      8.50 o 
  -7   3  21        0.00       -9.10      8.29 o 
  -6   3  21       24.43       27.44      7.05 o 
  -5   3  21        0.96       -0.26      4.12 o 
  -4   3  21       19.65       23.44      5.13 o 
  -3   3  21       10.77       10.38      4.46 o 
  -2   3  21        0.17        8.47      3.06 o 
  -1   3  21       18.08       17.01      3.79 o 
   0   3  21        5.85        5.06      2.90 o 
   1   3  21        2.51        1.25      2.58 o 
   2   3  21        0.00       -0.28      2.68 o 
   3   3  21       13.53       10.49      3.56 o 
   4   3  21        1.13        0.39      3.47 o 
   5   3  21       18.21       17.20      7.37 o 
  -6   4  21        0.33        0.00      9.31 o 
  -5   4  21        8.05       17.60      9.91 o 
  -4   4  21        9.51       20.23      9.91 o 
  -3   4  21        2.63        5.46      9.10 o 
  -2   4  21        0.01        4.75      5.84 o 
  -1   4  21       18.83       22.82      5.37 o 
   0   4  21        0.52       -1.77      4.08 o 
   1   4  21        4.93        3.65      4.69 o 
   2   4  21        7.40       10.25      6.21 o 
   3   4  21        3.82        9.55      6.31 o 
   4   4  21       13.03       14.77      7.01 o 
  -2   5  21        3.71        4.80      6.37 o 
  -1   5  21        4.12        7.93      9.71 o 
   0   5  21        0.04        1.64      6.37 o 
  -9   0  22        4.28        6.68      9.31 o 
  -8   0  22        9.99        9.31      9.10 o 
  -7   0  22        0.43       -7.08      7.49 o 
  -6   0  22        5.41       -1.01      7.69 o 
  -5   0  22        4.20        7.77      5.10 o 
  -4   0  22        9.39        7.54      4.28 o 
  -3   0  22        1.12        1.67      5.85 o 
  -2   0  22        0.90        2.83      4.61 o 
  -1   0  22        3.37        4.09      4.52 o 
   0   0  22        0.03        0.73      3.80 o 
   1   0  22       12.25        6.27      7.10 o 
   2   0  22       13.93       15.94      4.66 o 
   3   0  22        4.70        3.06      4.28 o 
   4   0  22        1.23        3.69      4.42 o 
   5   0  22        1.49        4.44      5.96 o 
   6   0  22        0.05       -6.03      5.92 o 
  -9   1  22        0.98        2.63      9.71 o 
  -8   1  22        0.59       -3.44      8.50 o 
  -7   1  22        5.54       14.75      6.99 o 
  -6   1  22       18.22       15.79      6.39 o 
  -5   1  22        0.24        1.64      3.42 o 
  -4   1  22       19.43       19.67      3.61 o 
  -3   1  22        0.25       -2.27      2.44 o 
  -2   1  22        1.87        0.27      2.56 o 
  -1   1  22        5.36        4.39      2.98 o 
   0   1  22        2.69        5.21      2.65 o 
   1   1  22        2.13        3.41      2.55 o 
   2   1  22        0.16        3.91      2.55 o 
   3   1  22        0.33       -0.99      2.76 o 
   4   1  22        0.09       -1.44      3.33 o 
   5   1  22        1.31       -0.23      4.24 o 
   6   1  22        2.06        1.23      4.67 o 
  -8   2  22       17.88       28.32     11.73 o 
  -7   2  22       32.40       21.85     10.32 o 
  -6   2  22       23.65       34.80     11.33 o 
  -5   2  22       35.31       31.52     10.01 o 
  -4   2  22        1.42        3.52      3.34 o 
  -3   2  22       10.63       11.70      3.69 o 
  -2   2  22       16.19       17.57      3.25 o 
  -1   2  22        1.71        3.12      2.65 o 
   0   2  22        2.35        1.32      2.33 o 
   1   2  22        1.58        2.32      2.54 o 
   2   2  22       20.48       24.87      3.72 o 
   3   2  22        3.62       12.65      4.43 o 
   4   2  22        8.62       11.12      4.30 o 
   5   2  22        0.24       -2.23      3.82 o 
   6   2  22        5.83       -1.21      9.91 o 
  -7   3  22        0.67      -13.35      8.29 o 
  -6   3  22       15.22        1.82      9.51 o 
  -5   3  22        2.17       -4.94      8.50 o 
  -4   3  22        0.49        4.25      8.09 o 
  -3   3  22        3.03       11.94      8.70 o 
  -2   3  22        1.43        5.72      4.08 o 
  -1   3  22        0.01        4.97      3.29 o 
   0   3  22        3.87        2.14      3.20 o 
   1   3  22        1.40       -0.95      3.09 o 
   2   3  22        0.00        0.32      3.17 o 
   3   3  22        3.82        8.64      3.99 o 
   4   3  22        1.84       -1.05      5.28 o 
  -5   4  22        2.83       -9.31      8.90 o 
  -4   4  22        4.17       27.71     10.72 o 
  -3   4  22        0.01        2.23      8.70 o 
  -2   4  22       22.94       41.08      7.72 o 
  -1   4  22        4.60        5.33      5.64 o 
   0   4  22        1.25       -0.01      5.66 o 
   1   4  22        5.99        7.53      6.22 o 
   2   4  22        0.15        0.95      5.82 o 
  -8   1  23        2.04       15.37     10.52 o 
  -7   1  23        0.05       17.20     10.11 o 
  -6   1  23        2.21       -2.51      5.62 o 
  -5   1  23        5.65       -2.92      5.49 o 
  -4   1  23        3.87        9.32      3.26 o 
  -3   1  23       29.89       28.12      4.01 o 
  -2   1  23        0.15        3.39      3.09 o 
  -1   1  23       24.83       34.92      4.83 o 
   0   1  23       33.66       42.35      4.27 o 
   1   1  23        3.66        7.02      3.27 o 
   2   1  23       31.83       38.54      5.15 o 
   3   1  23        0.25        4.51      3.71 o 
   4   1  23        0.36        7.62      4.52 o 
   5   1  23        3.24        2.99      4.72 o 
  -7   2  23        1.94        5.26      9.71 o 
  -6   2  23        4.23        7.89      9.10 o 
  -5   2  23        1.08        4.25      9.10 o 
  -4   2  23       12.90        8.27      5.58 o 
  -3   2  23        2.50        3.48      3.46 o 
  -2   2  23        0.95        0.19      3.33 o 
  -1   2  23        0.45        3.54      3.93 o 
   0   2  23        7.39       11.16      3.60 o 
   1   2  23        3.44        3.45      3.56 o 
   2   2  23        0.50        1.91      3.27 o 
   3   2  23        7.09        5.51      3.46 o 
   4   2  23        0.00        1.83      3.98 o 
  -6   3  23        4.36        1.01      9.71 o 
  -5   3  23        1.88       12.74     10.11 o 
  -4   3  23       26.63       32.57     11.73 o 
  -3   3  23        8.67        6.68      9.71 o 
  -2   3  23        0.57       -3.65      3.97 o 
  -1   3  23       10.11        5.87      3.56 o 
   0   3  23        5.76        9.05      3.51 o 
   1   3  23        0.31        0.26      3.29 o 
   2   3  23        0.54        0.79      3.52 o 
   3   3  23        0.00       -5.30      5.24 o 
  -3   4  23        5.61        1.82      8.90 o 
  -2   4  23        0.94        6.79      6.36 o 
  -1   4  23        0.06        7.94      6.19 o 
   0   4  23        0.05       -2.99      5.79 o 
  -7   0  24       20.54       19.42     10.52 o 
  -6   0  24        0.54        6.47      8.70 o 
  -5   0  24        3.30       -5.66      7.69 o 
  -4   0  24       10.59        3.84      8.50 o 
  -3   0  24        1.12       -6.68      4.81 o 
  -2   0  24        7.89       16.18      9.51 o 
  -1   0  24       11.72       -7.28      7.69 o 
   0   0  24        4.36        2.51      5.94 o 
   1   0  24       29.15       44.01      8.44 o 
   2   0  24        5.73       13.52      7.08 o 
   3   0  24       14.75       14.16      7.28 o 
   4   0  24       15.84       23.41      7.99 o 
  -7   1  24        0.17       -7.08      8.09 o 
  -6   1  24        3.14        5.66      9.51 o 
  -5   1  24        2.95        3.13      5.99 o 
  -4   1  24        3.17        1.09      5.86 o 
  -3   1  24        5.05        7.59      4.52 o 
  -2   1  24        1.00        3.84      4.64 o 
  -1   1  24        2.05        4.10      7.16 o 
   0   1  24        4.46       -1.36      3.36 o 
   1   1  24        1.08        0.47      3.53 o 
   2   1  24       14.25       23.02      5.23 o 
   3   1  24        0.00       -6.00      4.13 o 
   4   1  24        0.47        0.23      4.60 o 
  -6   2  24        0.15        6.07      9.71 o 
  -5   2  24       16.60       21.24     10.92 o 
  -4   2  24        0.94        1.47      5.41 o 
  -3   2  24        6.86        6.45      4.54 o 
  -2   2  24        4.30       10.30      4.62 o 
  -1   2  24        0.07       -1.37      3.74 o 
   0   2  24        0.16       -2.39      3.18 o 
   1   2  24        0.25        2.35      3.81 o 
   2   2  24        3.52       -1.21      3.94 o 
   3   2  24        0.07       -4.48      4.87 o 
  -4   3  24        3.69       -6.88      8.90 o 
  -3   3  24        0.50        3.65      6.31 o 
  -2   3  24        0.15       -1.00      4.15 o 
  -1   3  24        2.35        7.30      3.58 o 
   0   3  24        1.57        1.55      3.50 o 
   1   3  24        0.58        3.83      3.86 o 
  -6   1  25        0.04       -6.68      8.70 o 
  -5   1  25        0.37        6.27      8.90 o 
  -4   1  25        0.01        3.33      6.08 o 
  -3   1  25        4.49       10.80      6.62 o 
  -2   1  25        1.81       -3.13      5.79 o 
  -1   1  25        2.07        1.90      4.24 o 
   0   1  25        4.13        1.90      4.33 o 
   1   1  25        1.09        0.02      4.40 o 
   2   1  25       10.90       14.85      5.23 o 
  -4   2  25        8.04        6.68      9.51 o 
  -3   2  25        2.03        9.91      9.51 o 
  -2   2  25        0.04        1.42      8.90 o 
  -1   2  25        0.05       -5.71      4.70 o 
   0   2  25        0.50        2.47      5.13 o 
   1   2  25        1.51        1.32      5.01 o 
  -4   0  26        0.77        1.42      9.10 o 
  -3   0  26        1.78       12.95      9.71 o 
  -2   0  26        4.19        5.46      9.10 o 
  -1   0  26        0.62        2.21      6.50 o 
   0   0  26        2.52       -2.53      6.15 o 
   1   0  26        0.21        2.02      6.58 o 
  -3   1  26        0.05      -11.13      8.50 o 
  -2   1  26        0.11       -6.27      8.29 o 
  -1   1  26        0.15       -2.27      4.45 o 
   0   1  26        1.98       -1.66      4.42 o 
                                                 
